# Supplementary material for: Behavioral and emotional problems in adolescents with constipation and their association with quality of life
Source: PLoS One. 2020 Oct 12;15(10):e0239092. doi: 10.1371/journal.pone.0239092 (PMC7549826; doi:10.1371/journal.pone.0239092)
Supplement: S1 File — (XLSX) [file pone.0239092.s001.xlsx]

## Sheet: Sheet1
Age	Sex	Familysize	Birthorder	Fathersocla	Mothersoccu2	Physicaldomain	Emotionaldomain	Socialdomain	Schooldomain	TotalQOL	Somatizationindex	Constipation	Hostaggression	Dependency	Negselfesteem	Negselfadequacy	Emotionunresp	Emotioninstab	NegWorldview	personalscoretotal	Somatisationindex	ALEtotal	Psychologicaltotal	PsychoIntcutoff	Withdrawn_tot	Somaticcomp_tot	AnxDep_tot	SocialProb_tot	ThoughtProb_tot	AttentionProb_tot	DelinqBehav_tot	AggresBehav_tot	CBLtotalnew2	Externew2	Internnew2	CBCLnormal	fre2orless	hardstoolyes	urgency	straining	incompleteevacuation	withholding	soiling
18	2	1	1	3	5	84.375	60	80	65	73.913	0	0	18	9	18	16	15	13	18	107	0	0	107	1	14	9	18	10	5	13	2	21	93	23	43	1	0	0	0	0	0	0	0
15	2	3	2	3	5	81.25	35	90	50	66.3043	27	0	12	9	17	12	15	9	14	88	27	0	88	0	9	11	21	3	6	12	2	13	74	15	41	1	0	0	0	0	0	0	0
13	1	#NULL!	2	4	5	75	40	65	65	63.0435	17	0	13	9	14	12	10	10	11	79	17	0	79	0	8	9	15	7	5	9	1	15	73	16	33	1	0	0	0	0	0	0	0
15	2	2	1	2	2	84.375	60	95	90	82.6087	5	0	23	8	16	9	14	15	19	104	5	0	104	0	11	7	15	6	#NULL!	#NULL!	1	14	76	15	33	1	0	0	0	0	1	0	0
13	2	1	1	3	5	75	60	85	85	76.087	16	1	21	11	15	8	18	14	18	105	16	2	105	1	17	2	19	11	#NULL!	21	6	35	112	41	38	1	0	1	0	1	0	1	0
15	2	3	2	2	5	62.5	30	55	50	51.087	24	0	17	15	15	10	18	8	13	96	24	1	96	0	11	4	21	1	5	8	6	7	59	13	36	1	0	0	0	0	0	1	0
17	2	2	1	4	5	84.375	75	80	70	78.2609	20	0	21	24	14	16	19	19	19	132	20	2	132	1	9	11	12	2	1	10	0	10	51	10	33	1	0	0	1	1	0	0	0
15	2	2	2	3	5	81.25	70	65	75	73.913	5	0	6	24	19	13	19	11	13	105	5	0	105	1	11	3	16	7	5	17	3	13	78	16	30	1	0	0	0	0	0	0	0
17	2	3	3	#NULL!	5	46.875	15	80	90	56.5217	15	0	17	22	18	17	15	21	18	128	15	2	128	1	10	2	21	5	4	10	2	16	71	18	33	1	0	0	0	0	0	0	0
14	2	2	2	4	5	84.375	25	85	50	64.1304	21	0	16	23	18	18	18	22	19	134	21	3	134	1	7	12	19	6	3	8	3	7	63	10	40	1	0	0	0	0	0	0	0
14	2	1	1	4	5	50	50	90	55	59.7826	29	0	17	15	13	15	14	17	19	110	29	1	110	1	11	8	13	3	8	13	4	17	81	21	32	1	0	0	0	1	1	0	0
13	2	1	1	4	5	75	75	75	80	76.087	19	0	16	17	15	17	13	16	17	111	19	1	111	1	9	14	12	2	3	6	1	12	49	13	35	1	0	0	0	0	0	0	0
14	1	3	2	3	5	71.875	85	70	60	71.7391	10	0	18	10	14	16	19	12	18	107	10	0	107	1	14	8	5	7	7	12	2	5	56	7	28	1	0	0	0	0	0	0	0
14	1	2	1	4	#NULL!	75	100	100	100	91.3043	25	0	17	12	19	13	10	13	16	100	25	0	100	0	9	3	16	2	#NULL!	13	4	21	75	25	28	1	0	0	0	0	0	0	0
13	1	4	1	4	5	100	70	90	90	89.1304	10	0	15	24	15	15	15	20	14	118	10	0	118	1	0	8	13	6	1	8	3	#NULL!	54	17	21	1	0	0	1	0	0	0	0
15	2	3	3	4	5	87.5	40	95	50	70.6522	10	0	15	18	9	13	18	17	10	100	10	0	100	0	3	7	5	5	0	10	8	33	71	41	15	1	0	0	0	0	0	0	0
18	2	2	1	4	5	90.625	70	90	45	76.087	9	0	15	6	17	16	14	11	13	92	9	0	92	0	7	11	13	4	4	11	4	23	74	27	31	1	0	0	0	0	0	0	0
17	2	2	1	4	5	75	40	70	40	58.6957	21	0	15	8	16	13	15	17	12	96	21	2	96	0	7	11	13	4	4	11	4	23	74	27	31	1	0	0	0	0	0	0	0
14	2	3	1	5	5	68.75	65	85	55	68.4783	12	0	18	24	17	19	17	16	19	130	12	1	130	1	3	3	17	8	3	10	1	21	63	22	23	1	0	0	0	0	0	0	0
13	2	4	4	3	5	71.875	70	90	95	80.4348	48	0	21	6	9	13	14	11	16	90	48	0	90	0	8	10	11	3	4	4	6	14	50	20	29	1	0	0	0	0	0	0	0
14	2	3	3	2	2	78.125	65	85	80	77.1739	13	0	18	6	13	16	12	9	13	87	13	1	87	0	3	8	12	11	#NULL!	13	0	22	74	22	23	1	0	0	0	0	0	0	0
18	2	2	1	4	5	90.625	70	90	50	77.1739	8	0	14	6	17	16	14	11	14	92	8	0	92	0	4	7	9	3	0	6	0	14	41	14	20	1	0	0	0	0	0	0	0
18	2	4	3	4	5	84.375	75	75	75	78.2609	14	0	19	9	14	15	13	12	15	97	14	1	97	0	4	7	10	5	2	3	0	7	35	7	22	0	0	0	0	0	0	0	0
14	2	5	5	4	5	100	85	100	75	91.3043	10	0	24	6	18	13	11	17	18	107	10	1	107	1	0	10	3	2	0	0	0	3	17	3	13	0	0	0	1	0	1	0	0
15	1	2	1	1	2	100	100	100	100	100	8	0	13	6	18	12	13	19	18	99	8	2	99	0	6	7	8	8	4	11	1	15	63	16	21	1	0	0	0	0	0	0	0
18	1	2	1	#NULL!	4	81.25	65	95	70	78.2609	7	0	17	7	13	9	12	12	17	87	7	1	87	0	2	7	3	2	3	6	1	3	26	4	12	0	0	0	0	1	1	0	0
15	2	2	1	4	5	84.375	65	95	70	79.3478	15	0	17	9	15	16	14	10	16	97	15	0	97	0	4	8	7	7	3	9	2	11	58	13	19	1	0	0	0	0	0	0	0
16	2	2	2	4	5	78.125	30	80	45	60.8696	35	1	14	20	17	16	18	17	13	115	35	1	115	1	4	8	4	3	0	4	0	4	25	4	16	0	0	0	0	1	1	0	0
13	2	4	1	4	4	84.375	100	100	100	94.5652	10	0	8	9	17	12	10	11	13	80	10	0	80	0	2	10	6	4	0	8	0	8	#NULL!	8	18	#NULL!	0	0	0	0	0	0	0
13	1	2	1	3	5	93.75	75	90	90	88.0435	24	1	10	23	14	12	17	14	15	105	24	3	105	1	4	6	9	5	5	9	2	8	49	10	19	1	0	0	1	0	1	1	0
15	2	3	3	5	4	68.75	60	80	80	71.7391	25	0	11	23	14	15	16	16	15	110	25	3	110	1	4	9	6	8	#NULL!	#NULL!	0	14	46	14	19	1	0	1	0	1	0	0	0
14	2	2	2	4	5	56.25	10	40	45	40.2174	40	0	16	23	19	18	20	22	17	135	40	0	135	1	12	4	10	5	0	6	0	15	46	15	26	1	0	0	1	0	1	0	0
14	2	2	2	4	5	71.875	40	65	60	60.8696	42	1	17	22	17	19	20	21	17	133	42	0	133	1	2	9	7	3	1	8	1	14	46	15	18	1	0	0	1	1	1	0	0
14	2	2	1	1	5	87.5	60	70	85	77.1739	15	0	16	20	18	21	18	22	19	134	15	0	134	1	12	3	11	6	2	4	0	4	37	4	26	0	0	0	0	0	0	0	0
14	1	3	3	#NULL!	4	84.375	45	65	60	66.3043	19	0	15	22	20	16	16	16	17	122	19	0	122	1	3	6	8	2	2	8	5	18	57	23	17	1	0	1	0	0	0	0	0
13	1	2	1	4	5	81.25	45	95	85	77.1739	13	0	16	24	17	17	20	19	15	128	13	3	128	1	5	8	4	5	2	11	2	12	49	14	17	1	0	0	1	1	0	1	0
14	2	2	1	6	5	71.875	50	85	70	69.5652	31	1	10	24	16	14	20	21	14	119	31	0	119	1	3	12	4	4	1	5	0	3	28	3	20	0	1	0	1	0	0	0	0
17	2	3	1	4	4	78.125	65	80	35	66.3043	36	0	16	9	8	8	15	9	14	79	36	0	79	0	4	8	12	3	#NULL!	9	0	12	50	12	24	1	0	0	0	0	0	0	0
15	2	2	1	4	5	78.125	45	90	70	71.7391	27	0	17	24	17	21	17	18	17	131	27	1	131	1	2	12	9	4	#NULL!	14	2	20	60	22	23	1	0	0	1	0	1	0	0
17	2	4	3	4	5	93.75	75	100	65	84.7826	26	1	21	6	15	15	14	17	13	101	26	5	101	0	4	7	4	0	1	1	0	5	22	5	15	0	0	0	0	1	0	1	0
16	2	1	1	4	4	78.125	70	100	80	81.5217	8	0	16	22	15	18	17	21	17	126	8	2	126	1	3	7	7	4	1	7	2	19	51	21	18	1	0	0	0	0	1	0	0
17	2	3	3	4	5	87.5	85	95	95	90.2174	11	0	10	22	14	16	18	14	18	112	11	2	112	1	10	1	4	2	1	1	0	3	20	3	15	0	0	0	0	1	1	0	0
13	1	2	2	4	5	78.125	90	100	100	90.2174	24	0	10	18	12	13	14	11	11	89	24	0	89	0	1	6	5	7	1	8	1	8	39	9	12	0	0	0	0	0	1	0	0
14	2	2	1	4	5	78.125	90	95	85	85.8696	10	0	12	19	11	19	9	13	13	96	10	1	96	0	8	7	11	7	7	11	2	12	64	14	27	1	1	0	0	0	0	0	0
13	2	2	2	4	5	56.25	60	90	80	69.5652	9	0	9	17	16	15	17	15	18	107	9	1	107	1	3	8	7	4	1	3	0	5	31	5	18	0	0	0	0	0	0	0	0
14	1	2	1	4	5	75	45	55	60	60.8696	24	0	19	22	17	19	14	19	15	125	24	1	125	1	10	5	12	6	#NULL!	#NULL!	2	11	63	13	27	1	0	0	1	0	0	0	0
17	1	2	2	4	5	71.875	70	65	60	67.3913	34	0	8	10	17	10	14	13	15	87	34	1	87	0	8	1	9	3	3	14	6	7	62	13	18	1	0	0	0	0	0	1	0
13	2	4	1	5	#NULL!	68.75	35	95	75	68.4783	44	1	15	24	14	17	17	18	13	118	44	1	118	1	1	8	12	4	0	2	0	11	38	11	21	0	0	0	1	0	1	0	0
13	2	4	1	3	5	96.875	85	100	100	95.6522	14	0	7	23	16	18	17	12	16	109	14	4	109	1	2	14	7	2	3	2	0	4	31	4	23	0	0	0	0	0	0	0	0
13	1	5	1	4	2	100	100	100	100	100	0	0	6	6	9	6	6	6	6	45	0	0	45	0	3	6	3	#NULL!	2	#NULL!	1	9	35	10	14	0	0	0	0	0	0	0	0
12	1	5	3	4	4	100	100	100	100	100	0	0	6	6	9	6	6	6	6	45	0	0	45	0	1	9	3	#NULL!	2	#NULL!	1	11	33	12	15	0	0	0	0	0	0	0	0
14	2	5	1	4	5	56.25	85	85	70	71.7391	15	0	9	21	13	12	9	14	10	88	15	0	88	0	6	7	11	4	2	8	4	10	52	14	24	1	0	0	0	0	0	0	0
13	2	5	2	4	5	50	45	45	25	42.3913	39	1	19	8	12	18	11	15	16	99	39	0	99	0	7	8	10	5	5	6	0	9	48	9	25	1	1	0	0	0	0	0	0
13	2	3	3	4	5	56.25	80	95	65	71.7391	19	1	19	8	17	12	14	16	13	99	19	4	99	0	2	8	10	9	#NULL!	14	3	15	62	18	20	1	0	0	1	1	1	1	0
13	1	2	1	3	5	75	60	55	70	66.3043	14	0	19	10	14	14	14	16	15	102	14	3	102	0	0	6	7	5	#NULL!	9	2	11	46	13	14	1	0	0	0	0	1	0	0
13	2	2	2	4	5	78.125	85	80	90	82.6087	7	0	20	9	9	11	11	14	16	90	7	0	90	0	10	0	8	2	1	7	0	9	39	9	18	0	0	0	0	0	0	0	0
15	2	2	1	4	5	100	80	90	100	93.4783	7	0	18	9	16	15	13	11	13	95	7	1	95	0	3	10	5	4	1	4	1	8	39	9	18	0	0	0	0	1	0	0	0
15	2	5	5	3	5	71.875	60	80	50	66.3043	43	0	23	7	9	14	13	14	13	93	43	1	93	0	3	10	5	5	1	4	1	8	40	9	18	1	0	0	1	0	0	0	0
15	2	2	1	4	5	96.875	90	100	85	93.4783	11	0	17	6	14	15	17	15	11	95	11	2	95	0	11	6	7	9	4	12	4	17	65	21	24	1	0	0	0	0	0	0	0
13	1	4	2	4	5	90.625	85	85	70	83.6957	10	0	16	6	15	13	11	15	14	90	10	1	90	0	0	6	3	4	0	3	2	4	25	6	10	0	0	0	0	1	0	0	0
13	2	3	2	4	5	68.75	45	15	20	41.3043	42	0	15	6	10	10	15	10	9	75	42	1	75	0	7	5	17	5	5	10	4	19	72	23	29	1	0	0	0	1	0	1	0
13	2	3	3	4	5	71.875	70	90	70	75	14	0	9	24	17	16	19	11	15	111	14	0	111	1	1	8	4	2	1	4	1	9	27	10	13	0	0	0	0	0	0	0	0
13	2	3	2	2	5	90.625	95	100	95	94.5652	6	0	24	6	15	15	15	21	15	111	6	0	111	1	3	7	6	7	2	9	0	11	46	11	16	1	0	0	0	0	0	0	0
13	1	2	1	3	2	90.625	90	95	100	93.4783	4	0	20	6	13	15	8	20	13	95	4	0	95	0	3	6	2	1	0	0	1	4	13	5	11	0	0	0	1	0	0	0	0
13	1	4	3	3	4	75	90	100	70	82.6087	15	0	12	7	16	12	16	14	12	89	15	3	89	0	0	6	2	3	0	8	0	6	29	6	9	0	0	0	0	0	0	0	0
13	1	3	1	4	3	84.375	90	85	85	85.8696	13	0	18	23	12	18	17	17	15	120	13	0	120	1	3	6	3	2	0	2	2	8	26	10	12	0	0	0	0	1	0	0	0
14	1	2	2	#NULL!	5	46.875	55	80	70	60.8696	20	0	13	7	13	12	12	12	14	83	20	1	83	0	0	9	2	3	1	5	0	5	19	5	11	0	0	0	0	0	0	1	0
14	1	3	2	#NULL!	5	96.875	75	95	60	83.6957	26	0	11	10	17	7	10	9	15	79	26	2	79	0	1	6	2	3	1	7	6	12	43	18	9	1	1	0	0	0	0	0	0
17	1	2	1	3	3	90.625	90	100	95	93.4783	7	0	17	12	18	13	16	20	17	113	7	1	113	1	2	6	7	2	0	5	1	6	35	7	15	0	0	0	0	0	0	0	0
17	1	3	1	1	2	71.875	75	85	90	79.3478	26	1	18	9	16	14	13	15	13	98	26	1	98	0	3	6	3	2	0	6	1	5	26	6	12	0	0	1	1	1	0	0	0
15	2	1	1	3	5	84.375	50	85	65	72.8261	18	0	20	6	14	14	7	12	11	84	18	0	84	0	9	0	5	5	0	6	2	11	42	13	14	1	0	0	0	0	0	0	0
18	1	2	2	3	5	81.25	55	75	80	73.913	21	1	15	7	14	14	10	12	13	85	21	0	85	0	2	6	4	0	0	2	1	6	21	7	12	0	0	1	0	0	0	0	0
18	2	2	2	4	5	75	80	90	80	80.4348	27	1	13	15	14	12	14	11	16	95	27	4	95	0	7	5	15	5	2	8	1	6	50	7	27	1	1	0	0	0	1	1	0
17	2	3	2	2	5	78.125	45	100	60	71.7391	23	0	19	7	12	10	12	15	14	89	23	2	89	0	3	8	3	0	0	2	2	6	21	8	14	0	0	0	0	0	0	0	0
17	1	2	1	2	3	75	60	65	50	64.1304	8	0	20	9	12	15	13	14	16	99	8	1	99	0	6	6	6	#NULL!	2	7	0	6	#NULL!	6	18	#NULL!	0	0	0	1	0	0	0
17	1	1	1	3	5	81.25	65	75	70	73.913	27	0	14	7	12	12	10	14	12	81	27	2	81	0	7	10	11	1	2	9	0	6	37	6	30	0	0	0	0	0	0	0	0
17	2	3	2	4	5	100	65	100	60	83.6957	8	0	6	6	9	6	6	6	6	45	8	1	45	0	2	9	6	5	0	6	0	10	32	10	17	0	0	0	1	0	1	0	0
17	2	2	1	4	4	100	25	85	45	68.4783	54	0	9	6	12	12	12	15	12	78	54	1	78	0	2	11	11	3	2	8	1	10	49	11	24	1	0	0	1	0	0	0	0
17	2	5	5	4	4	93.75	65	85	70	80.4348	20	0	10	6	10	10	9	6	8	59	20	0	59	0	1	11	3	3	3	5	1	9	35	10	15	0	0	0	1	0	0	0	0
15	2	2	1	4	5	68.75	45	75	75	66.3043	37	0	12	9	14	17	14	12	18	96	37	4	96	0	1	7	6	7	0	6	0	10	37	10	14	0	0	1	0	0	0	0	0
15	1	3	3	4	4	3.125	0	10	0	3.26087	83	1	8	6	11	9	10	8	8	60	83	3	60	0	9	5	8	6	2	10	1	10	46	11	22	1	0	0	1	1	1	1	0
14	1	5	1	3	5	90.625	85	70	80	82.6087	11	0	18	19	18	17	12	13	16	113	11	1	113	1	3	7	10	5	1	8	1	#NULL!	38	4	20	0	1	0	0	0	0	0	0
14	1	4	2	4	5	84.375	85	95	75	84.7826	7	0	11	21	17	15	16	14	14	108	7	0	108	1	0	6	1	1	#NULL!	1	2	#NULL!	15	7	8	0	0	0	0	0	0	0	0
14	1	3	3	5	2	100	100	100	100	100	4	0	12	6	9	9	6	8	12	62	4	5	62	0	0	10	1	1	0	4	0	#NULL!	17	1	11	0	0	0	1	0	0	0	0
17	2	3	1	2	5	68.75	45	55	65	59.7826	29	0	18	14	16	18	15	17	18	116	29	5	116	1	5	0	12	2	6	10	8	23	70	31	17	1	0	0	1	0	0	1	0
13	2	1	1	6	4	100	65	95	60	82.6087	11	0	20	24	17	19	18	19	16	133	11	1	133	1	4	5	6	2	2	10	6	12	49	18	15	1	1	0	1	0	0	0	0
13	1	5	2	#NULL!	5	81.25	75	80	80	79.3478	18	0	17	13	15	17	16	16	18	112	18	3	112	1	5	5	9	7	4	15	2	24	82	26	19	1	0	0	0	0	0	0	0
14	2	2	1	3	5	71.875	75	80	80	76.087	10	0	14	20	14	15	15	16	18	112	10	1	112	1	5	2	10	3	2	9	6	18	53	24	17	1	1	0	1	0	0	0	0
14	1	5	2	3	5	87.5	75	55	90	78.2609	5	0	11	21	16	14	16	14	16	108	5	1	108	1	6	0	11	5	4	12	8	30	81	38	17	1	1	0	0	0	0	0	0
13	1	4	2	4	4	96.875	95	95	75	91.3043	7	0	16	6	15	15	14	21	18	105	7	0	105	1	1	1	4	6	2	13	3	25	56	28	7	1	0	0	0	0	1	0	0
13	1	4	3	5	5	100	100	100	100	100	1	0	18	14	16	11	17	15	13	104	1	2	104	0	3	1	3	4	3	11	3	22	55	25	7	1	0	0	0	0	0	0	0
15	2	2	1	4	5	87.5	70	85	85	82.6087	2	0	17	6	14	13	13	13	16	92	2	0	92	0	5	3	7	6	9	15	5	21	67	26	15	1	0	0	1	0	1	0	0
17	1	2	2	3	2	93.75	100	100	100	97.8261	9	0	18	11	18	15	12	20	15	109	9	0	109	1	0	0	1	2	0	1	0	2	5	2	1	0	0	0	0	0	1	0	0
17	1	2	1	2	2	87.5	65	80	85	80.4348	6	0	20	7	15	15	12	15	15	99	6	3	99	0	0	0	0	0	0	0	0	1	2	1	0	0	0	0	0	0	0	0	0
17	1	2	1	4	5	75	55	70	80	70.6522	37	0	11	6	15	15	15	8	12	82	37	3	82	0	3	5	8	1	4	5	0	7	31	7	18	0	0	0	1	0	1	0	0
17	1	4	4	4	5	84.375	80	65	75	77.1739	14	0	16	10	12	13	10	16	12	89	14	6	89	0	0	0	0	0	0	0	0	0	0	0	0	0	0	0	0	0	0	0	0
17	2	1	1	4	5	87.5	55	85	95	81.5217	10	0	19	7	14	11	11	13	13	88	10	0	88	0	1	0	2	2	#NULL!	1	0	0	6	0	3	0	0	0	0	0	0	0	0
17	2	3	2	4	5	96.875	100	100	100	98.913	0	0	16	8	14	16	13	17	17	101	0	0	101	0	0	0	1	1	1	1	0	1	7	1	1	0	0	0	0	0	0	0	0
18	2	3	1	4	5	56.25	60	85	80	68.4783	9	0	17	24	18	16	15	19	16	125	9	1	125	1	4	2	13	4	0	7	0	11	42	11	19	1	0	0	0	0	0	0	0
13	1	1	1	3	#NULL!	100	100	100	100	100	0	0	12	24	16	17	15	15	17	116	0	0	116	1	0	0	1	1	0	1	0	2	#NULL!	2	1	#NULL!	0	0	0	0	1	0	0
13	1	1	1	4	4	87.5	65	100	75	82.6087	13	0	15	20	15	16	21	17	14	118	13	0	118	1	0	1	2	2	0	6	3	4	19	7	3	0	0	0	0	0	0	0	0
18	1	1	1	2	5	96.875	80	90	85	89.1304	11	0	10	20	14	13	16	14	15	102	11	0	102	0	4	1	1	2	2	2	0	3	21	3	6	0	0	0	0	1	0	0	0
18	2	2	2	#NULL!	5	87.5	60	80	70	76.087	11	0	14	20	12	17	17	15	13	108	11	0	108	1	1	2	1	1	1	2	0	2	14	2	4	0	0	0	0	1	0	0	0
13	2	2	1	4	4	100	100	100	100	100	1	0	6	24	15	15	15	12	15	102	1	0	102	0	0	0	0	2	0	0	0	2	4	2	0	0	0	0	0	0	0	0	0
14	2	2	1	4	5	100	100	100	100	100	1	0	6	24	15	15	15	12	15	102	1	0	102	0	0	0	0	0	0	0	0	0	0	0	0	0	0	0	0	0	0	0	0
13	2	4	3	4	5	68.75	45	70	40	57.6087	50	0	23	16	15	19	16	18	16	123	50	5	123	1	0	0	0	0	0	0	0	1	1	1	0	0	0	0	0	0	0	0	0
18	2	2	2	4	4	100	80	60	90	84.7826	8	0	18	8	11	13	14	11	13	88	8	2	88	0	2	5	5	3	0	#NULL!	0	3	24	3	12	0	0	0	0	0	0	0	0
18	2	1	1	4	5	96.875	75	65	90	83.6957	15	0	18	8	11	12	14	11	13	87	15	2	87	0	3	3	8	2	1	3	1	6	30	7	14	0	0	0	0	0	0	0	0
18	2	2	1	4	5	78.125	70	90	65	76.087	6	0	16	7	16	13	13	9	14	88	6	0	88	0	2	0	2	2	1	3	0	3	15	3	4	0	0	0	1	0	1	1	0
18	2	2	1	4	5	78.125	70	90	65	76.087	4	0	17	7	16	13	13	9	14	89	4	0	89	0	5	1	4	2	1	8	0	13	36	13	10	0	0	0	0	0	0	0	0
18	2	3	3	4	5	78.125	80	75	75	77.1739	11	0	22	7	16	19	13	15	19	111	11	0	111	1	4	3	7	6	2	4	0	3	32	3	14	0	0	0	0	1	0	0	0
18	2	4	2	4	5	87.5	95	90	95	91.3043	6	0	21	9	17	15	14	15	11	102	6	2	102	0	1	3	6	6	0	6	0	1	25	1	10	0	0	0	0	0	0	0	0
13	2	2	2	2	2	90.625	80	100	100	92.3913	4	0	13	21	16	15	19	20	15	119	4	0	119	1	0	0	0	0	0	#NULL!	0	1	2	1	0	0	0	0	0	0	0	0	0
13	1	2	2	4	#NULL!	93.75	95	100	90	94.5652	7	0	14	19	16	15	15	15	18	112	7	1	112	1	1	0	3	1	1	6	1	7	22	8	5	0	0	0	0	0	0	0	0
18	2	3	3	5	5	100	90	85	75	89.1304	7	0	9	22	16	18	17	13	19	114	7	1	114	1	2	4	4	2	0	4	1	4	23	5	10	0	0	0	0	0	0	0	0
18	2	2	1	5	5	53.125	70	95	90	73.913	10	0	10	24	16	15	18	16	15	114	10	3	114	1	4	2	4	3	0	3	0	6	20	6	10	0	0	0	0	0	0	0	0
16	2	3	3	4	5	71.875	55	75	65	67.3913	19	1	14	23	15	17	20	20	17	126	19	0	126	1	2	2	3	4	1	8	2	14	36	16	7	0	0	0	0	0	0	0	0
15	2	2	1	4	4	81.25	55	70	85	73.913	12	1	22	6	11	13	13	18	10	93	12	4	93	0	4	6	13	3	5	3	2	11	46	13	23	1	1	0	1	0	0	0	0
15	2	2	1	4	5	31.25	85	95	50	60.8696	38	0	21	6	17	15	14	9	15	97	38	0	97	0	4	4	9	2	3	11	2	11	46	13	17	1	0	0	0	0	0	0	0
15	2	2	2	4	5	71.875	70	100	65	76.087	16	0	23	8	16	13	12	11	14	97	16	0	97	0	0	3	0	1	0	1	1	0	9	1	3	0	0	0	0	0	0	0	0
16	2	3	2	5	5	96.875	95	100	100	97.8261	5	0	11	21	13	15	15	14	15	104	5	0	104	0	3	4	8	2	0	0	0	3	19	3	15	0	0	0	0	0	0	0	0
17	2	3	2	5	5	81.25	40	95	70	72.8261	12	0	9	24	13	18	16	17	15	112	12	0	112	1	0	3	3	6	0	4	0	2	18	2	6	0	0	0	1	0	0	0	0
16	1	2	1	3	5	84.375	55	70	50	67.3913	28	0	16	23	19	20	21	17	20	136	28	1	136	1	2	5	8	5	2	9	6	15	53	21	15	1	0	0	0	0	0	0	0
18	2	4	1	3	5	81.25	80	90	25	70.6522	18	0	17	7	13	14	14	16	14	95	18	1	95	0	5	3	4	3	0	2	0	9	29	9	12	0	0	0	0	1	0	0	0
16	1	2	1	4	5	81.25	70	85	80	79.3478	7	0	15	19	14	15	12	11	19	105	7	0	105	1	3	5	11	2	7	8	2	20	58	22	19	1	1	0	0	0	0	0	0
16	1	2	1	5	5	78.125	80	80	65	76.087	15	0	19	14	15	18	18	24	17	125	15	2	125	1	0	4	4	4	0	9	0	4	24	4	8	0	0	0	1	0	1	0	0
16	1	2	1	5	5	78.125	75	100	75	81.5217	9	0	19	19	22	17	21	21	19	138	9	1	138	1	1	0	9	3	1	11	2	19	46	21	10	1	0	0	1	0	0	0	0
15	1	3	1	3	#NULL!	90.625	100	90	70	88.0435	11	0	6	17	11	14	14	12	10	84	11	0	84	0	3	3	5	2	0	6	1	5	25	6	11	0	0	0	0	0	0	0	0
16	1	2	1	3	5	100	100	100	100	100	7	0	8	24	12	15	18	6	14	97	7	0	97	0	0	1	2	0	0	0	2	0	#NULL!	2	3	#NULL!	0	0	1	1	0	0	0
14	2	3	1	4	5	90.625	80	100	75	86.9565	4	0	23	9	18	15	12	13	15	105	4	0	105	1	0	1	3	0	0	1	0	0	4	0	4	0	0	0	0	0	0	0	0
16	2	2	2	4	5	53.125	50	85	75	64.1304	29	0	14	24	18	18	19	20	17	130	29	0	130	1	4	4	6	2	3	3	0	6	27	6	14	0	0	0	1	0	1	0	0
16	2	2	1	2	3	93.75	85	100	75	89.1304	12	0	14	22	13	15	14	17	14	109	12	1	109	1	2	3	6	2	0	3	1	8	24	9	11	0	1	0	0	0	0	0	0
16	2	5	1	4	5	87.5	100	95	90	92.3913	10	0	14	18	13	15	17	16	14	107	10	0	107	1	5	4	8	4	2	6	2	11	36	13	17	0	0	0	0	0	0	0	0
16	1	3	2	3	5	100	95	90	70	90.2174	2	0	6	20	14	16	17	12	13	98	2	2	98	0	2	0	3	1	0	3	0	4	18	4	5	0	0	0	0	0	0	0	0
15	2	3	1	4	#NULL!	90.625	100	90	55	84.7826	13	0	13	18	15	14	17	18	12	107	13	0	107	1	0	0	1	2	0	2	0	0	7	0	1	0	0	0	0	0	0	0	0
16	2	2	2	5	5	93.75	65	100	100	90.2174	19	0	16	21	15	15	15	16	14	112	19	2	112	1	6	3	9	1	3	6	1	18	46	19	18	1	0	0	0	0	0	0	0
18	2	#NULL!	1	4	5	90.625	70	90	80	83.6957	13	0	17	6	14	14	11	9	13	84	13	1	84	0	3	2	8	3	2	5	0	5	29	5	13	0	0	0	0	0	0	0	0
16	2	3	2	4	5	93.75	80	100	80	89.1304	11	0	11	23	13	12	14	14	10	97	11	0	97	0	0	2	0	1	0	2	1	1	6	2	2	0	0	0	0	0	0	0	0
16	2	3	3	4	5	84.375	80	95	60	80.4348	8	0	12	24	15	15	16	11	11	104	8	0	104	0	4	5	3	0	0	2	1	4	18	5	12	0	0	0	0	0	0	0	0
15	1	4	2	3	5	90.625	90	100	75	89.1304	2	0	9	21	16	15	18	14	15	108	2	0	108	1	0	0	0	1	0	0	0	0	2	0	0	0	0	0	0	0	0	0	0
15	1	1	1	4	5	75	70	100	50	73.913	5	0	6	22	15	15	14	14	15	101	5	0	101	0	0	1	4	2	0	7	1	4	19	5	5	0	0	0	0	1	0	0	0
15	2	2	2	4	5	78.125	85	95	95	86.9565	4	0	12	18	15	13	17	16	10	101	4	0	101	0	2	0	6	6	#NULL!	6	3	9	35	12	8	0	0	0	1	0	1	0	0
15	2	3	1	4	5	90.625	80	95	85	88.0435	8	0	18	21	9	15	17	14	11	105	8	0	105	1	3	1	3	3	0	2	1	6	17	7	7	0	0	0	0	0	0	0	0
18	1	2	2	4	5	84.375	50	85	75	75	11	0	11	19	14	17	19	14	14	108	11	1	108	1	2	0	1	2	0	1	0	1	6	1	3	0	0	0	0	0	0	0	0
16	2	2	2	3	5	93.75	90	95	80	90.2174	11	0	9	20	14	15	20	16	15	109	11	0	109	1	0	0	0	0	0	1	0	3	4	3	0	0	0	0	0	0	0	0	0
18	2	2	1	3	5	90.625	75	95	85	86.9565	7	0	8	22	17	13	18	14	18	110	7	0	110	1	1	1	0	1	0	0	0	0	3	0	2	0	0	0	0	0	0	1	0
18	2	3	1	4	5	53.125	70	85	85	70.6522	46	0	9	21	16	15	18	9	18	106	46	2	106	1	4	5	11	2	1	4	2	9	34	11	20	0	0	0	0	0	0	0	0
14	2	5	3	5	1	93.75	100	100	100	97.8261	3	0	8	7	10	11	8	9	10	63	3	0	63	0	0	0	0	1	0	1	0	2	4	2	0	0	0	0	0	0	0	0	0
13	2	2	2	5	5	68.75	70	95	60	72.8261	13	0	11	15	10	13	18	17	12	96	13	4	96	0	0	1	4	3	2	8	2	8	30	10	5	0	0	0	0	0	1	0	0
13	2	2	1	4	5	100	100	100	100	100	0	0	14	21	18	21	24	21	24	143	0	0	143	1	0	0	0	0	0	0	0	0	0	0	0	0	0	0	0	0	0	0	0
13	2	3	2	3	5	93.75	75	100	85	89.1304	2	0	11	23	14	15	21	14	15	113	2	3	113	1	0	0	4	1	0	3	0	3	10	3	4	0	0	0	0	0	0	0	0
13	1	5	1	4	5	93.75	100	100	100	97.8261	4	0	14	18	13	15	15	18	15	108	4	0	108	1	0	0	0	0	0	0	0	0	0	0	0	0	0	0	0	0	0	0	0
13	1	4	4	2	5	84.375	70	85	60	76.087	7	0	15	19	15	16	13	19	11	108	7	0	108	1	0	2	1	0	0	#NULL!	3	13	27	16	3	0	0	0	1	0	1	1	0
13	1	4	1	4	5	87.5	100	95	90	92.3913	1	0	12	18	14	18	6	16	15	99	1	0	99	0	5	4	1	3	0	7	3	10	30	13	10	0	0	0	0	0	0	0	0
13	2	3	1	3	5	100	100	100	90	97.8261	0	0	11	15	12	18	15	9	12	92	0	0	92	0	0	0	0	0	0	1	0	1	3	1	0	0	1	0	0	0	0	0	0
13	1	3	3	5	5	81.25	90	90	95	88.0435	4	0	11	24	19	18	18	14	17	121	4	0	121	1	0	1	2	2	0	0	0	8	14	8	3	0	0	0	0	0	0	0	0
13	2	3	1	2	5	96.875	100	100	100	98.913	3	0	9	10	17	14	8	12	11	81	3	0	81	0	3	4	11	5	1	7	2	11	46	13	19	1	0	0	0	0	0	0	0
13	2	3	1	2	2	96.875	100	100	100	98.913	2	0	6	9	18	12	11	9	12	77	2	0	77	0	0	2	3	2	0	3	1	9	26	10	5	0	0	0	0	0	0	0	0
13	2	4	1	2	5	100	100	100	100	100	0	0	7	18	10	16	15	10	15	91	0	0	91	0	0	0	2	2	0	0	1	3	9	4	2	0	0	0	0	0	0	0	0
12	2	6	3	4	5	96.875	100	100	100	98.913	2	0	12	18	15	18	15	14	16	108	2	0	108	1	2	4	5	3	1	6	1	5	24	6	12	0	0	0	0	0	0	0	0
14	1	5	2	4	#NULL!	90.625	100	100	100	96.7391	1	0	12	18	12	15	9	15	7	88	1	0	88	0	0	1	2	2	0	4	0	3	10	3	3	0	0	0	0	0	0	0	0
13	2	2	1	4	5	93.75	90	95	95	93.4783	3	0	10	24	12	15	17	9	15	102	3	2	102	0	1	2	3	3	0	8	0	13	31	13	6	0	0	0	0	0	1	0	0
13	2	3	1	4	5	71.875	85	75	65	73.913	8	0	16	24	14	18	14	20	16	122	8	1	122	1	1	1	3	0	0	1	1	3	11	4	5	0	1	0	0	0	0	0	0
13	2	4	1	5	5	93.75	100	100	75	92.3913	4	0	12	15	12	15	13	18	21	106	4	0	106	1	0	0	0	0	0	0	0	0	0	0	0	0	0	0	0	0	0	0	0
12	2	5	2	3	1	90.625	100	100	95	95.6522	3	0	12	18	15	12	8	17	15	97	3	0	97	0	1	0	3	#NULL!	1	2	0	4	16	4	4	0	0	0	0	0	0	0	0
12	1	5	1	4	5	90.625	100	80	80	88.0435	4	0	15	16	15	17	14	16	16	109	4	0	109	1	1	1	0	1	0	1	0	0	5	0	2	0	0	0	0	0	0	0	0
12	1	8	6	3	5	84.375	100	100	100	94.5652	1	0	6	6	9	6	6	6	6	45	1	0	45	0	0	0	2	0	0	1	0	1	4	1	2	0	0	0	0	0	0	0	0
13	1	2	2	5	3	93.75	90	90	100	93.4783	14	0	9	24	16	15	19	19	15	117	14	0	117	1	2	2	1	2	0	2	2	6	17	8	5	0	0	0	0	0	0	1	0
13	1	6	4	2	#NULL!	100	100	100	100	100	4	0	9	12	15	13	11	11	12	83	4	0	83	0	1	0	1	1	0	2	1	4	11	5	2	0	0	0	1	0	0	0	0
13	2	5	3	4	3	93.75	100	100	100	97.8261	0	0	7	12	12	12	7	9	9	68	0	0	68	0	0	0	3	6	0	8	3	13	34	16	3	0	0	0	1	0	0	0	0
13	2	2	2	4	5	100	100	100	100	100	2	0	6	15	18	15	12	6	12	84	2	0	84	0	5	5	6	4	0	9	1	10	48	11	16	1	1	0	0	0	0	0	0
13	1	3	3	5	5	81.25	85	65	100	82.6087	15	0	15	14	16	14	19	8	17	103	15	2	103	0	0	0	0	1	0	0	0	1	3	1	0	0	0	0	1	1	0	0	0
13	1	#NULL!	2	4	5	100	100	100	100	100	1	0	6	12	12	12	9	9	9	69	1	0	69	0	0	1	2	0	0	4	0	7	12	7	3	0	1	0	0	0	0	0	0
13	1	4	2	5	#NULL!	90.625	100	100	100	96.7391	6	0	7	12	15	12	14	7	12	79	6	0	79	0	0	1	1	1	0	0	0	3	7	3	2	0	0	0	0	0	0	0	0
13	2	2	2	5	5	81.25	80	95	75	82.6087	7	0	14	24	15	19	17	15	15	119	7	0	119	1	2	1	3	1	2	2	1	2	14	3	6	0	0	0	0	1	0	0	0
13	1	4	1	5	5	93.75	100	100	100	97.8261	2	0	7	7	11	10	8	8	9	60	2	0	60	0	1	0	3	0	#NULL!	5	0	9	#NULL!	9	4	#NULL!	0	0	0	0	0	0	0
14	2	3	1	1	1	96.875	100	95	75	92.3913	2	0	10	18	12	15	11	12	15	93	2	0	93	0	0	4	3	3	0	3	0	5	14	5	7	0	0	0	0	0	0	0	0
14	1	6	4	3	5	87.5	100	100	100	95.6522	3	0	7	12	12	13	10	12	13	79	3	0	79	0	0	3	3	4	0	3	1	3	23	4	6	0	0	0	0	0	1	0	0
13	2	3	1	1	1	78.125	100	90	65	82.6087	10	0	11	18	14	16	7	13	15	94	10	0	94	0	3	5	3	1	0	3	0	5	22	5	11	0	0	0	0	0	0	0	0
14	2	4	#NULL!	5	5	100	100	100	85	96.7391	3	1	12	13	10	17	17	19	14	102	3	0	102	0	1	0	0	0	1	0	0	5	8	5	1	0	1	1	0	0	0	0	0
14	2	5	2	5	5	90.625	100	100	90	94.5652	5	0	9	18	16	11	15	19	11	99	5	0	99	0	2	5	4	8	0	8	3	17	46	20	11	1	0	0	0	0	1	0	0
14	2	4	2	5	5	100	100	100	90	97.8261	1	0	8	11	10	9	11	10	6	65	1	0	65	0	0	0	1	0	0	1	0	3	6	3	1	0	0	0	0	0	0	0	0
14	1	5	2	4	5	100	100	100	95	98.913	4	0	10	15	12	18	12	13	11	91	4	0	91	0	0	0	3	2	0	1	0	5	12	5	3	0	0	0	0	0	0	0	0
14	1	4	2	4	5	100	100	100	100	100	0	0	9	12	15	12	14	12	12	86	0	0	86	0	0	3	0	4	2	4	1	10	26	11	3	0	0	0	1	0	0	0	0
14	2	4	4	4	5	84.375	20	80	65	65.2174	10	0	16	24	16	20	19	18	13	126	10	1	126	1	1	3	2	1	0	0	0	1	7	1	6	0	0	0	0	0	0	0	0
13	2	2	2	4	5	65.625	85	100	65	77.1739	9	0	11	21	14	13	16	14	13	102	9	0	102	0	0	1	0	0	0	0	0	0	0	0	1	0	0	0	1	0	0	0	0
13	2	3	1	3	5	65.625	50	80	90	70.6522	20	0	14	22	13	16	16	18	20	119	20	0	119	1	3	6	9	1	3	5	2	10	33	12	18	0	0	0	0	0	1	0	0
15	2	4	1	3	#NULL!	87.5	100	100	100	95.6522	0	0	10	12	15	11	15	13	11	87	0	0	87	0	0	6	3	2	0	4	2	7	24	9	9	0	0	0	0	0	0	0	0
14	2	4	1	#NULL!	3	96.875	100	100	100	98.913	1	0	9	12	15	14	11	7	12	80	1	0	80	0	0	1	2	1	0	1	1	3	8	4	3	0	0	0	0	0	0	0	0
14	2	4	2	3	#NULL!	96.875	100	100	100	98.913	2	0	8	9	12	9	6	8	9	61	2	0	61	0	0	1	3	0	1	1	1	0	8	1	4	0	0	0	0	0	0	0	0
13	1	4	2	5	#NULL!	78.125	100	100	100	92.3913	4	0	10	12	14	13	10	10	12	81	4	0	81	0	1	0	5	2	1	1	0	2	20	2	6	0	0	0	0	0	0	0	0
13	2	5	4	5	5	81.25	95	90	25	73.913	9	0	16	20	18	17	17	21	16	125	9	1	125	1	2	5	6	7	#NULL!	10	0	7	42	7	13	1	0	0	0	0	0	0	0
14	2	2	2	5	4	100	70	100	55	83.6957	7	0	11	20	12	12	12	14	13	94	7	0	94	0	6	3	12	3	3	10	0	15	57	15	21	1	1	0	0	0	0	0	0
12	2	3	1	3	5	68.75	60	55	65	63.0435	1	0	12	22	15	14	19	14	14	110	1	2	110	1	3	3	7	2	4	3	1	8	29	9	13	0	0	0	1	0	0	0	0
12	2	3	2	3	5	78.125	70	70	95	78.2609	1	0	9	24	17	18	19	15	17	119	1	2	119	1	1	0	1	1	0	0	0	2	5	2	2	0	0	0	1	0	0	0	0
13	2	1	1	3	2	71.875	85	100	85	83.6957	9	0	17	15	14	15	17	17	13	108	9	0	108	1	0	1	1	3	0	4	0	5	16	5	2	0	0	0	0	0	0	0	0
13	2	1	1	4	5	100	90	100	100	97.8261	6	0	11	24	18	15	18	17	18	121	6	0	121	1	1	3	7	7	0	9	1	13	45	14	11	1	0	0	0	0	0	0	0
14	1	2	2	4	5	100	100	100	90	97.8261	8	0	15	20	16	14	20	12	17	114	8	3	114	1	3	2	6	3	5	5	2	10	40	12	11	1	0	0	0	0	0	0	0
13	2	2	1	4	5	100	100	100	100	100	2	0	8	21	15	15	18	9	15	101	2	1	101	0	1	2	4	2	0	2	0	3	17	3	7	0	0	0	0	0	0	0	0
15	1	3	1	3	5	87.5	80	85	85	84.7826	8	0	8	22	16	17	16	10	14	103	8	0	103	0	0	0	2	#NULL!	1	1	1	4	15	5	2	0	0	0	1	1	0	0	0
14	2	1	1	5	5	81.25	60	75	75	73.913	21	0	15	24	17	17	20	18	19	130	21	0	130	1	0	1	0	0	0	0	0	1	1	1	1	0	0	0	1	1	1	0	0
13	2	1	1	2	2	78.125	85	85	70	79.3478	4	0	12	22	16	17	16	17	15	115	4	1	115	1	0	0	2	1	1	6	2	11	27	13	2	0	0	0	1	0	0	0	0
14	2	2	2	4	5	84.375	70	80	70	77.1739	5	0	14	23	15	18	17	17	15	119	5	0	119	1	2	0	5	3	#NULL!	#NULL!	0	3	19	3	7	0	0	0	0	0	0	0	0
14	1	3	3	4	4	81.25	70	80	80	78.2609	6	0	7	17	18	16	16	14	17	105	6	1	105	1	0	0	0	0	0	0	0	0	0	0	0	0	0	0	0	0	0	0	0
14	1	2	1	3	5	93.75	85	90	75	86.9565	11	0	10	22	14	15	17	12	15	105	11	1	105	1	5	2	2	5	4	14	3	13	46	16	9	1	1	0	0	0	0	0	0
14	1	3	1	1	5	93.75	95	90	95	93.4783	5	0	10	24	14	16	20	14	16	114	5	2	114	1	0	1	2	3	0	4	1	10	21	11	3	0	0	0	0	0	0	0	0
14	1	3	1	4	5	78.125	65	65	75	71.7391	15	0	15	23	17	16	14	14	16	115	15	0	115	1	4	2	3	5	2	6	1	13	41	14	9	1	0	0	0	0	0	0	0
14	1	2	1	4	5	75	70	100	60	76.087	5	0	16	11	15	18	18	17	16	111	5	0	111	1	4	3	2	5	1	9	2	8	34	10	9	0	0	0	0	1	0	0	0
12	1	#NULL!	2	3	5	75	70	75	65	71.7391	20	0	15	24	17	15	14	16	16	117	20	0	117	1	1	2	0	0	0	3	0	0	8	0	3	0	0	0	0	0	0	0	0
13	1	2	2	3	5	81.25	75	100	80	83.6957	6	0	15	23	12	15	17	18	15	115	6	2	115	1	1	2	2	3	0	#NULL!	0	4	17	4	5	0	0	0	0	1	0	0	0
13	1	3	1	4	#NULL!	93.75	75	85	85	85.8696	10	0	12	18	15	14	16	11	14	100	10	0	100	0	7	1	5	3	3	6	7	17	53	24	13	1	0	0	0	0	0	0	0
12	1	1	1	3	5	71.875	75	65	80	72.8261	8	0	11	24	9	14	17	16	15	106	8	1	106	1	0	1	3	3	#NULL!	3	1	7	#NULL!	8	4	#NULL!	0	0	1	1	0	0	0
13	1	3	2	1	2	50	65	85	85	68.4783	5	0	15	24	20	20	20	21	21	141	5	0	141	1	0	0	0	2	0	2	0	3	#NULL!	3	0	#NULL!	1	0	0	0	0	0	0
13	2	2	2	3	#NULL!	93.75	85	100	90	92.3913	6	0	6	21	14	18	15	14	15	103	6	0	103	0	1	0	0	5	0	2	1	3	13	4	1	0	0	0	0	0	0	0	0
12	2	2	1	#NULL!	5	87.5	65	100	100	88.0435	5	0	12	21	9	17	9	18	12	98	5	0	98	0	6	6	9	3	2	10	1	10	45	11	21	1	0	0	0	0	0	0	0
13	2	2	1	2	3	100	90	100	90	95.6522	2	0	7	23	16	13	19	15	12	105	2	0	105	1	1	0	1	4	0	2	0	4	12	4	2	0	0	0	0	0	0	0	0
12	2	2	1	3	5	93.75	85	100	90	92.3913	7	0	6	23	15	15	15	14	15	103	7	0	103	0	1	0	2	0	1	3	0	1	11	1	3	0	0	0	0	0	0	0	0
12	1	1	1	3	5	75	80	20	0	47.8261	0	0	15	24	21	24	21	23	24	152	0	0	152	1	2	1	4	6	1	13	2	10	41	12	7	1	0	0	1	0	0	0	0
13	2	2	2	#NULL!	#NULL!	90.625	75	80	70	80.4348	8	0	14	24	14	15	17	20	14	118	8	0	118	1	1	3	2	1	0	5	3	8	23	11	6	0	0	0	0	0	0	0	0
13	2	3	1	3	2	96.875	85	100	100	95.6522	15	0	14	24	17	17	19	20	16	127	15	0	127	1	1	3	1	3	0	2	0	8	18	8	5	0	0	0	0	0	0	0	0
13	2	3	1	3	5	87.5	85	100	95	91.3043	10	0	12	24	13	16	17	16	15	113	10	0	113	1	5	2	6	4	0	10	2	4	31	6	13	0	0	0	0	0	0	0	0
13	2	2	1	3	3	81.25	80	80	65	77.1739	9	0	9	21	14	16	18	13	14	105	9	0	105	1	1	2	4	4	0	2	1	4	16	5	7	0	0	0	0	0	0	0	0
12	1	2	1	3	4	75	70	75	65	71.7391	21	0	15	24	17	15	14	16	16	117	21	1	117	1	3	0	4	4	0	5	1	5	23	6	7	0	0	0	0	0	0	0	0
12	1	3	2	5	5	84.375	65	90	65	77.1739	19	0	10	21	18	14	13	14	17	107	19	0	107	1	3	2	4	4	1	5	1	9	28	10	9	0	0	0	0	0	0	0	0
13	2	3	3	2	2	87.5	50	65	65	69.5652	21	1	19	24	17	16	17	18	14	125	21	3	125	1	5	4	11	4	3	7	0	9	40	9	20	1	1	0	0	0	0	1	0
14	2	2	2	6	5	93.75	90	90	95	92.3913	5	0	7	23	14	14	16	9	15	98	5	1	98	0	0	6	3	1	0	3	0	4	19	4	9	0	0	0	0	0	0	0	0
14	2	3	1	4	5	87.5	90	100	85	90.2174	10	0	7	23	12	17	18	13	16	106	10	0	106	1	0	4	0	1	0	0	0	1	6	1	4	0	0	0	0	0	0	0	0
14	2	2	2	6	5	90.625	80	100	95	91.3043	2	0	20	20	19	20	17	17	20	133	2	0	133	1	1	1	3	2	0	3	0	3	16	3	5	0	0	0	1	0	0	0	0
13	2	3	1	6	6	62.5	50	70	70	63.0435	26	0	18	24	17	24	17	20	22	142	26	2	142	1	0	2	3	2	0	1	0	6	15	6	5	0	0	0	1	0	0	0	0
14	2	2	1	3	5	75	90	95	100	88.0435	8	0	7	23	13	17	15	10	14	99	8	2	99	0	1	3	5	4	0	6	2	10	29	12	9	0	0	0	0	0	0	0	0
14	2	4	4	3	5	78.125	65	100	55	75	13	0	22	18	16	18	16	20	17	127	13	0	127	1	5	3	4	2	2	8	0	7	31	7	12	0	0	0	0	1	1	0	0
14	2	2	1	6	5	78.125	75	80	55	72.8261	22	0	15	19	15	16	19	11	17	112	22	3	112	1	0	4	8	4	5	16	5	14	64	19	14	1	0	0	1	0	0	1	0
16	2	2	2	6	5	87.5	75	95	60	80.4348	5	1	6	20	17	14	19	9	14	99	5	0	99	0	1	1	6	2	2	1	0	3	17	3	8	0	0	1	1	1	1	1	0
16	2	4	4	6	4	87.5	85	100	95	91.3043	5	0	7	17	13	12	10	13	14	86	5	1	86	0	2	2	4	0	0	3	0	4	15	4	8	0	0	0	0	0	0	0	0
16	1	2	1	4	5	87.5	85	75	75	81.5217	3	0	10	21	13	18	15	15	17	109	3	0	109	1	0	0	0	2	0	3	0	1	6	1	0	0	0	0	1	0	0	0	0
14	1	2	2	3	2	90.625	80	90	85	86.9565	7	0	10	21	15	15	12	11	12	96	7	0	96	0	0	2	6	2	1	3	1	6	22	7	8	0	0	0	0	0	0	0	0
13	1	2	2	1	#NULL!	96.875	70	80	80	83.6957	4	0	12	23	12	16	16	13	15	107	4	0	107	1	0	0	2	2	0	1	0	5	14	5	2	0	0	0	1	0	0	0	0
14	1	2	2	4	5	90.625	70	80	75	80.4348	4	0	12	22	14	18	17	14	15	112	4	0	112	1	0	0	0	0	0	0	0	0	0	0	0	0	0	0	0	1	0	0	0
14	1	3	2	5	5	75	75	85	80	78.2609	11	0	15	24	17	20	18	17	15	126	11	0	126	1	0	3	4	1	0	7	0	10	30	10	7	0	0	0	0	1	0	0	0
13	2	2	2	#NULL!	2	81.25	80	80	95	83.6957	10	0	13	21	15	16	17	14	15	111	10	1	111	1	0	0	2	3	0	0	2	2	9	4	2	0	1	0	0	0	0	0	0
13	2	2	1	4	5	87.5	90	80	95	88.0435	5	0	14	21	17	14	17	14	15	112	5	0	112	1	2	0	2	#NULL!	0	#NULL!	0	3	8	3	4	0	1	0	0	0	0	0	0
14	2	2	1	2	5	90.625	90	95	85	90.2174	6	0	9	15	17	15	15	9	13	93	6	1	93	0	1	4	8	2	0	4	1	7	25	8	14	0	0	0	0	0	0	0	0
17	2	4	1	4	5	87.5	60	95	85	82.6087	11	0	10	19	14	15	18	17	18	111	11	0	111	1	2	6	1	0	0	3	0	2	13	2	9	0	0	0	0	0	0	0	0
17	1	4	3	3	3	90.625	70	95	85	85.8696	8	0	12	24	14	13	17	16	16	112	8	1	112	1	0	1	0	0	0	2	0	2	5	2	1	0	0	0	0	0	1	0	0
18	2	2	1	6	5	100	80	95	90	92.3913	5	0	17	23	13	16	19	17	18	123	5	1	123	1	0	0	2	1	0	1	0	1	6	1	2	0	0	0	1	0	0	0	0
18	2	2	2	3	5	100	75	95	85	90.2174	4	0	14	22	13	16	19	17	17	118	4	1	118	1	0	0	1	1	0	1	0	1	5	1	1	0	0	0	1	0	0	0	0
18	2	2	1	3	2	87.5	75	100	70	83.6957	17	0	10	22	13	15	19	14	12	105	17	1	105	1	1	0	2	4	0	5	0	9	19	9	3	0	0	0	0	0	0	0	0
17	1	3	1	5	5	93.75	60	95	85	84.7826	8	0	11	24	16	16	21	17	17	122	8	0	122	1	0	0	0	0	0	0	0	0	0	0	0	0	0	0	0	0	0	0	0
17	1	2	1	1	5	93.75	75	95	90	89.1304	6	0	13	21	14	16	18	17	18	117	6	1	117	1	4	2	4	2	3	6	0	5	29	5	10	0	0	0	0	0	0	0	0
16	1	2	1	4	5	84.375	85	85	80	83.6957	6	0	9	22	17	15	18	15	17	113	6	1	113	1	0	0	1	0	0	1	0	0	1	0	1	0	0	0	0	0	0	0	0
17	2	2	1	3	5	71.875	90	80	95	82.6087	0	0	8	24	13	16	20	13	14	108	0	0	108	1	0	0	0	0	0	0	0	0	0	0	0	0	0	0	1	0	0	0	0
17	1	3	1	3	4	100	100	100	90	97.8261	10	0	20	18	18	23	19	23	19	140	10	0	140	1	2	0	0	4	1	8	2	17	35	19	2	0	0	0	0	0	1	0	0
15	2	3	3	3	2	68.75	60	80	75	70.6522	19	0	12	23	15	15	20	17	18	120	19	0	120	1	3	3	5	3	1	6	3	10	36	13	11	0	0	0	0	0	0	0	0
15	1	2	2	5	5	71.875	70	90	55	71.7391	7	0	9	20	14	14	12	10	15	94	7	0	94	0	2	5	2	3	0	6	1	10	30	11	9	0	0	0	0	1	0	0	0
15	2	1	1	6	5	78.125	55	70	70	69.5652	13	0	14	22	15	16	18	11	17	113	13	1	113	1	0	2	2	1	0	1	0	2	7	2	4	0	0	0	0	0	0	0	0
15	2	3	1	4	5	81.25	65	90	65	76.087	9	0	11	22	16	16	17	16	14	112	9	1	112	1	0	1	6	1	1	4	0	5	21	5	7	0	0	0	0	0	0	0	0
18	2	4	3	3	5	81.25	50	70	70	69.5652	23	0	22	7	17	12	11	17	15	101	23	0	101	0	6	5	7	3	1	3	1	3	26	4	18	0	0	0	0	0	0	0	0
17	1	1	1	4	5	84.375	90	70	80	81.5217	0	0	9	22	19	19	23	17	17	126	0	1	126	1	0	0	0	2	0	2	0	0	4	0	0	0	0	0	0	0	0	0	0
16	2	2	1	5	5	75	85	95	90	84.7826	10	0	11	20	13	14	15	16	11	100	10	0	100	0	0	3	3	1	0	3	0	6	17	6	6	0	0	0	0	0	0	0	0
16	2	2	1	3	5	93.75	85	100	75	89.1304	8	0	6	18	22	18	16	12	16	108	8	0	108	1	4	1	2	3	2	6	3	7	30	10	7	0	0	0	1	1	0	0	0
16	2	2	#NULL!	0	5	100	75	100	80	90.2174	12	0	17	15	13	18	13	18	14	108	12	0	108	1	4	1	6	0	1	5	1	12	#NULL!	13	11	#NULL!	0	0	0	0	0	1	0
15	2	2	1	4	5	87.5	65	90	70	79.3478	15	0	17	18	15	14	16	17	15	112	15	1	112	1	3	4	5	2	1	4	0	8	28	8	12	0	0	0	0	0	0	0	0
15	2	2	2	4	4	53.125	55	90	70	65.2174	19	1	12	21	16	17	12	17	11	106	19	2	106	1	4	4	3	0	2	3	3	9	37	12	11	0	1	0	0	0	0	1	0
13	2	4	4	4	5	90.625	85	95	90	90.2174	5	0	14	21	16	17	18	16	11	113	5	0	113	1	0	1	5	2	1	4	1	7	22	8	6	0	0	0	0	0	0	0	0
14	1	3	3	4	#NULL!	84.375	55	95	80	79.3478	15	0	15	24	17	17	19	19	15	126	15	1	126	1	2	3	8	1	1	5	2	8	36	10	13	0	0	0	0	0	0	0	0
13	2	3	1	4	5	93.75	20	100	95	79.3478	7	0	10	24	18	15	8	20	14	109	7	1	109	1	0	2	4	4	0	2	3	12	31	15	6	0	0	0	0	0	0	0	0
15	2	3	2	3	5	71.875	55	85	60	68.4783	21	0	11	24	16	15	18	18	15	117	21	0	117	1	2	3	7	5	1	4	1	7	32	8	12	0	0	0	0	0	0	0	0
17	1	4	1	4	5	96.875	75	100	85	90.2174	18	0	9	21	12	16	15	15	12	100	18	0	100	0	0	0	2	0	2	6	0	0	8	0	2	0	0	0	0	0	0	0	0
16	2	2	1	2	5	93.75	55	85	50	73.913	13	0	16	21	16	16	16	18	17	120	13	3	120	1	2	6	4	4	#NULL!	9	3	15	46	18	12	1	0	0	0	1	0	0	0
17	2	2	1	4	2	87.5	80	100	65	83.6957	17	0	15	21	15	16	19	13	14	113	17	1	113	1	5	2	5	4	0	4	0	9	29	9	12	0	0	0	1	0	0	0	0
17	2	2	1	4	5	84.375	80	75	90	82.6087	16	0	13	19	17	17	19	13	15	113	16	1	113	1	1	3	4	5	1	6	1	7	27	8	8	0	0	0	0	1	1	0	0
17	1	3	2	3	5	90.625	90	95	90	91.3043	5	0	8	23	14	16	19	12	14	106	5	1	106	1	0	0	3	1	0	0	0	2	9	2	4	0	0	0	1	0	0	0	0
17	1	2	2	2	5	100	50	75	75	78.2609	6	0	11	22	16	16	16	19	15	115	6	0	115	1	3	0	1	2	1	4	1	6	24	7	4	0	0	0	0	0	1	0	0
16	1	2	2	5	5	71.875	55	95	70	72.8261	19	0	16	22	17	21	20	19	12	127	19	0	127	1	0	0	1	3	0	2	0	0	6	0	1	0	0	0	0	0	0	0	0
17	1	2	1	4	5	100	85	100	75	91.3043	7	0	6	24	16	15	15	6	15	97	7	0	97	0	4	2	3	2	1	1	0	3	13	3	9	0	1	0	0	0	0	0	0
17	2	4	3	4	5	71.875	60	90	65	71.7391	19	0	16	6	15	9	14	11	8	79	19	0	79	0	2	1	8	4	1	8	2	13	43	15	11	1	0	0	0	0	0	0	0
14	2	2	2	3	5	68.75	50	70	70	65.2174	28	0	12	22	18	19	19	20	18	128	28	1	128	1	0	1	9	2	0	4	0	1	15	1	10	0	0	0	0	0	0	0	0
14	1	2	2	#NULL!	5	100	100	100	90	97.8261	0	0	9	24	14	15	14	10	15	101	0	0	101	0	0	0	1	1	0	1	0	2	8	2	1	0	0	0	0	0	0	0	0
13	1	2	2	4	5	90.625	100	100	100	96.7391	1	0	6	21	13	18	12	11	15	96	1	1	96	0	0	0	0	0	0	0	0	0	0	0	0	0	0	0	0	0	0	0	0
13	1	#NULL!	3	4	5	68.75	75	60	50	64.1304	9	0	10	23	17	18	21	13	11	113	9	0	113	1	0	0	0	0	0	0	0	1	1	1	0	0	0	0	1	0	0	0	0
13	1	3	1	4	5	59.375	50	65	65	59.7826	24	0	15	24	14	18	18	15	15	119	24	3	119	1	0	0	3	3	0	3	2	13	29	15	3	0	0	0	0	1	1	0	0
14	2	2	1	4	5	81.25	80	100	85	85.8696	10	0	9	23	14	15	17	14	15	107	10	2	107	1	2	6	2	2	2	1	0	6	21	6	10	0	0	0	0	0	0	0	0
14	2	3	2	2	5	100	95	95	100	97.8261	0	0	9	21	18	15	21	18	15	117	0	0	117	1	2	0	13	1	2	#NULL!	0	3	29	3	15	0	0	0	0	0	0	0	0
14	2	2	1	4	5	84.375	50	90	60	72.8261	17	0	16	21	12	12	13	14	17	105	17	2	105	1	2	3	3	3	4	5	1	11	38	12	8	0	0	0	1	0	0	0	0
13	2	2	1	2	5	71.875	75	80	80	76.087	7	0	7	22	14	14	18	11	15	101	7	0	101	0	2	2	2	3	3	2	1	3	17	4	6	0	0	0	0	0	0	0	0
14	2	2	2	3	5	78.125	65	100	70	78.2609	3	0	8	24	14	15	17	12	15	105	3	0	105	1	0	0	2	2	0	0	0	2	7	2	2	0	0	0	0	0	0	0	0
14	2	3	2	4	2	68.75	65	90	80	75	3	0	9	24	14	15	17	14	15	108	3	0	108	1	0	1	3	1	0	2	0	3	11	3	4	0	0	0	0	0	0	0	0
14	1	2	2	3	5	78.125	90	90	70	81.5217	4	0	11	24	14	15	15	16	15	110	4	1	110	1	0	0	3	1	2	7	0	5	19	5	3	0	0	0	0	0	1	0	0
13	1	2	2	4	4	90.625	60	90	75	80.4348	3	0	14	23	13	14	21	18	12	115	3	1	115	1	0	0	0	3	0	#NULL!	0	3	10	3	0	0	0	0	0	0	0	0	0
13	1	2	1	3	5	78.125	85	90	75	81.5217	7	0	9	24	12	15	15	14	15	104	7	1	104	0	0	0	1	1	0	2	1	1	7	2	1	0	0	0	0	0	1	0	0
14	2	2	1	4	5	100	100	95	95	97.8261	1	0	7	23	13	14	14	11	14	96	1	0	96	0	1	2	0	1	0	0	0	3	7	3	3	0	0	0	0	0	0	0	0
13	1	2	2	#NULL!	5	100	50	70	55	72.8261	15	1	17	24	18	22	19	17	17	134	15	2	134	1	0	0	0	0	0	0	0	0	0	0	0	0	0	1	0	1	0	1	0
13	1	3	3	3	5	78.125	65	95	70	77.1739	11	0	15	22	15	15	19	20	15	121	11	0	121	1	2	2	2	1	0	4	1	2	16	3	6	0	0	0	0	0	0	0	0
13	1	3	1	4	5	90.625	75	70	95	83.6957	0	0	12	20	10	15	21	15	13	106	0	0	106	1	4	1	11	#NULL!	0	#NULL!	1	6	41	7	16	1	0	0	0	0	0	0	0
14	1	4	3	3	3	68.75	65	85	100	78.2609	32	1	10	22	14	17	21	13	17	114	32	2	114	1	0	3	1	0	0	3	0	2	6	2	4	0	0	0	0	1	0	1	0
15	1	3	2	3	5	93.75	100	90	90	93.4783	1	0	9	21	13	13	18	15	18	107	1	0	107	1	3	4	2	2	1	1	0	1	14	1	9	0	0	0	0	0	0	0	0
15	1	2	2	3	5	90.625	80	90	85	86.9565	17	0	11	21	15	15	12	17	17	108	17	2	108	1	4	1	6	#NULL!	0	#NULL!	1	4	24	5	11	0	0	0	0	0	0	0	0
14	1	2	1	3	5	90.625	90	85	85	88.0435	2	0	13	21	13	14	17	15	16	109	2	0	109	1	2	2	2	2	0	4	2	10	26	12	6	0	0	0	1	0	1	0	0
13	2	1	1	3	5	90.625	75	100	70	84.7826	7	0	17	24	13	15	20	18	15	122	7	0	122	1	0	4	5	5	0	8	1	8	32	9	9	0	0	0	0	0	0	0	0
13	2	2	2	1	2	87.5	70	100	70	82.6087	7	0	17	23	13	15	20	18	15	121	7	0	121	1	1	0	1	1	0	1	0	3	14	3	2	0	0	0	0	0	0	0	0
13	2	4	4	5	5	90.625	80	90	80	85.8696	2	0	11	12	10	16	16	16	15	96	2	3	96	0	0	1	0	0	2	3	2	2	15	4	1	0	0	0	0	0	0	0	0
13	2	1	1	#NULL!	3	96.875	90	90	95	93.4783	8	0	12	24	12	16	15	14	14	107	8	0	107	1	1	0	2	2	0	3	1	2	10	3	3	0	0	0	0	1	1	0	0
13	2	1	1	4	4	84.375	60	100	75	80.4348	5	0	10	20	13	15	15	13	14	100	5	0	100	0	0	0	3	3	0	3	1	3	13	4	3	0	1	0	0	0	0	0	0
13	2	2	2	2	2	84.375	60	100	75	80.4348	7	0	10	20	10	13	15	13	14	95	7	0	95	0	3	2	4	0	0	3	1	6	21	7	9	0	1	0	0	0	0	0	0
13	2	3	2	5	4	84.375	65	100	75	81.5217	7	0	10	24	13	12	15	13	14	101	7	0	101	0	4	1	6	6	1	11	2	14	48	16	11	1	1	0	0	0	0	0	0
15	2	2	1	3	5	100	100	100	100	100	7	0	7	18	13	15	17	11	15	96	7	0	96	0	0	1	2	4	0	1	0	2	8	2	3	0	0	0	0	0	0	0	0
15	2	3	2	3	5	50	10	70	60	47.8261	37	0	14	17	14	15	14	22	17	113	37	1	113	1	4	3	4	3	0	5	0	9	34	9	11	0	0	0	0	0	0	0	0
14	2	3	3	#NULL!	#NULL!	96.875	85	95	90	92.3913	10	0	8	24	14	15	19	13	14	107	10	0	107	1	0	1	2	1	0	2	0	1	7	1	3	0	0	0	0	0	0	0	0
14	2	2	1	3	5	87.5	75	85	90	84.7826	10	0	19	24	15	16	19	19	14	126	10	0	126	1	2	4	3	3	0	4	1	7	24	8	9	0	0	0	0	0	0	0	0
14	2	2	2	3	6	78.125	40	75	55	64.1304	40	0	17	24	15	18	20	21	16	131	40	1	131	1	2	4	10	2	1	5	2	12	39	14	16	0	0	0	0	0	0	0	0
14	2	2	2	2	5	68.75	65	100	85	78.2609	23	0	13	22	15	17	12	19	16	114	23	1	114	1	1	0	1	0	0	1	0	5	8	5	2	0	0	0	0	0	0	0	0
14	1	2	1	5	5	90.625	70	85	80	82.6087	10	0	12	22	15	17	18	16	16	116	10	1	116	1	0	0	1	4	0	4	0	3	10	3	1	0	0	1	0	0	1	0	0
14	1	3	1	3	5	65.625	65	70	70	67.3913	14	1	14	21	13	15	18	13	15	109	14	3	109	1	5	4	7	1	1	8	2	12	46	14	16	1	1	0	0	0	0	0	0
14	1	2	2	4	5	53.125	40	45	55	48.913	40	1	11	20	17	17	15	17	17	114	40	2	114	1	0	2	1	4	1	2	2	1	15	3	3	0	0	0	1	0	0	1	0
14	2	1	1	4	5	90.625	70	85	85	83.6957	3	0	14	24	19	19	20	18	16	130	3	0	130	1	0	0	3	1	0	0	0	1	7	1	3	0	0	0	0	0	0	0	0
14	1	2	1	3	5	75	70	90	55	72.8261	17	0	18	24	19	19	20	21	16	137	17	1	137	1	1	0	4	1	0	4	1	4	18	5	5	0	0	0	0	0	0	0	0
14	1	2	2	4	5	81.25	55	70	90	75	14	0	18	24	17	15	15	18	15	122	14	1	122	1	4	2	9	7	1	7	0	5	39	5	15	0	0	0	1	1	0	1	0
14	1	3	2	4	2	78.125	45	55	60	61.9565	29	0	15	21	17	16	14	16	12	111	29	1	111	1	0	0	0	0	0	1	1	2	9	3	0	0	0	0	1	0	0	0	0
13	1	3	3	3	5	71.875	80	80	95	80.4348	10	0	9	21	12	16	14	12	11	95	10	1	95	0	0	0	1	0	1	3	0	1	5	1	1	0	0	0	0	0	0	0	0
14	1	3	3	4	5	78.125	50	100	20	64.1304	8	0	18	21	16	21	12	21	12	121	8	1	121	1	0	0	2	0	2	8	2	18	32	20	2	0	0	0	0	0	0	0	0
15	1	2	2	2	2	96.875	75	80	75	83.6957	1	0	11	24	15	17	16	13	15	111	1	1	111	1	2	2	3	1	1	2	0	2	15	2	8	0	0	0	0	0	0	0	0
15	2	4	4	3	5	100	100	100	100	100	0	0	11	22	12	15	17	16	12	105	0	1	105	1	0	0	0	0	0	0	0	0	0	0	0	0	0	0	0	0	0	0	0
15	2	3	3	3	5	84.375	60	85	80	78.2609	8	0	10	23	13	17	21	14	18	116	8	1	116	1	1	0	4	2	0	3	0	4	14	4	5	0	0	0	0	0	0	0	0
15	2	5	2	3	5	93.75	85	100	90	92.3913	4	0	7	22	13	15	17	9	12	95	4	0	95	0	0	0	0	1	0	0	0	2	3	2	0	0	0	0	0	0	0	0	0
15	2	3	2	5	6	78.125	75	100	70	80.4348	0	1	16	20	13	13	17	16	14	109	0	1	109	1	2	1	1	0	0	0	0	1	6	1	4	0	0	0	0	0	0	1	0
13	2	2	1	3	5	90.625	75	90	90	86.9565	4	0	15	21	16	19	21	17	17	126	4	0	126	1	2	1	5	0	1	2	1	5	22	6	8	0	0	0	0	0	0	0	0
13	2	2	2	5	5	93.75	65	80	55	76.087	5	0	19	20	17	16	14	15	13	114	5	1	114	1	3	3	5	6	0	7	0	13	40	13	11	1	0	0	0	0	0	0	0
13	2	1	1	4	5	93.75	100	100	95	96.7391	3	1	9	21	12	15	18	12	15	102	3	0	102	0	0	1	2	1	0	1	1	2	9	3	3	0	0	0	0	1	0	1	0
13	2	1	1	3	5	96.875	95	100	100	97.8261	2	0	9	21	12	15	15	15	15	102	2	0	102	0	3	0	2	1	0	0	1	2	16	3	5	0	0	0	0	0	0	0	0
13	2	2	1	4	5	81.25	75	70	100	81.5217	23	0	15	22	15	15	14	17	17	115	23	2	115	1	3	5	7	3	5	4	1	10	41	11	15	1	0	0	0	0	0	0	0
15	2	3	1	4	5	68.75	65	75	70	69.5652	27	0	14	6	13	15	11	11	11	81	27	3	81	0	0	2	1	0	0	1	0	1	6	1	3	0	0	0	0	0	0	0	0
15	2	2	2	5	4	40.625	80	95	75	68.4783	9	0	19	6	14	14	10	12	16	91	9	2	91	0	5	3	4	2	1	4	1	4	22	5	12	0	1	0	0	0	0	0	0
15	2	2	1	4	5	71.875	75	95	70	77.1739	14	0	13	9	15	14	15	13	16	95	14	0	95	0	5	6	10	0	2	8	1	9	40	10	21	1	1	0	0	0	0	0	0
15	1	2	1	4	5	81.25	75	90	75	80.4348	6	0	16	12	16	13	13	14	15	99	6	2	99	0	0	2	1	0	0	1	0	1	6	1	3	0	0	0	0	0	0	0	0
18	2	3	3	4	5	59.375	40	75	80	63.0435	20	0	18	7	15	15	11	13	18	97	20	0	97	0	1	2	8	4	0	5	0	8	29	8	11	0	0	0	0	0	0	0	0
18	1	7	7	#NULL!	5	62.5	55	80	85	69.5652	22	0	14	8	15	14	14	9	13	87	22	0	87	0	0	0	1	2	1	2	0	1	10	1	1	0	0	0	0	0	0	0	0
17	2	1	1	#NULL!	5	75	40	80	75	68.4783	19	0	13	7	13	13	13	11	12	82	19	3	82	0	2	6	9	4	4	10	1	19	54	20	17	1	0	0	0	0	0	0	0
17	2	3	3	5	5	71.875	70	70	85	73.913	18	0	17	21	13	15	16	15	17	114	18	1	114	1	0	3	4	3	0	8	1	16	35	17	7	0	0	0	0	1	0	0	0
17	2	3	1	4	5	93.75	70	90	90	86.9565	16	0	14	19	15	18	17	19	16	118	16	0	118	1	0	4	4	1	1	1	1	4	14	5	8	0	0	0	0	0	0	0	0
16	2	2	1	4	5	78.125	75	90	70	78.2609	12	0	9	18	16	15	9	13	16	96	12	2	96	0	1	1	5	0	2	3	1	4	19	5	7	0	0	0	0	0	0	0	0
13	2	2	2	4	2	81.25	80	100	100	89.1304	13	0	12	22	16	18	20	17	16	121	13	0	121	1	0	0	1	0	0	0	0	1	2	1	1	0	0	0	0	0	0	0	0
15	2	3	3	4	5	93.75	90	100	100	95.6522	7	0	21	6	15	15	9	15	15	96	7	0	96	0	0	2	1	1	0	0	0	3	8	3	3	0	0	0	0	0	0	0	0
15	2	3	3	5	5	53.125	65	80	70	65.2174	13	0	15	6	15	15	14	10	15	90	13	3	90	0	1	0	3	1	1	1	0	4	12	4	4	0	0	0	0	0	0	0	0
15	2	3	2	4	5	56.25	50	90	85	68.4783	12	0	8	6	13	14	11	9	12	73	12	0	73	0	5	3	6	3	1	11	2	12	50	14	14	1	0	0	1	0	0	0	0
15	2	3	1	4	5	78.125	85	100	80	84.7826	12	0	18	7	14	13	15	12	18	97	12	0	97	0	3	2	5	1	1	8	1	9	30	10	10	0	0	0	0	0	0	0	0
13	2	5	3	4	#NULL!	65.625	85	80	55	70.6522	8	0	10	24	18	19	15	21	15	122	8	0	122	1	0	0	1	0	0	1	0	0	2	0	1	0	0	0	0	0	0	0	0
13	1	3	1	4	4	78.125	60	80	75	73.913	25	0	11	23	18	13	18	16	18	117	25	3	117	1	0	5	3	3	0	3	0	6	24	6	8	0	0	0	1	0	0	0	0
13	2	4	2	4	#NULL!	87.5	70	85	80	81.5217	11	0	9	23	13	16	20	18	14	113	11	0	113	1	0	0	0	0	0	0	0	0	1	0	0	0	0	0	0	0	0	0	0
13	2	4	1	4	5	87.5	60	90	95	83.6957	17	0	14	23	16	16	17	15	16	117	17	0	117	1	1	3	6	5	2	4	1	4	30	5	10	0	0	0	0	0	0	0	0
13	2	3	1	5	3	100	100	100	95	98.913	3	0	9	21	12	15	15	6	12	90	3	1	90	0	5	3	4	1	0	4	1	6	23	7	12	0	0	0	0	0	0	0	0
13	2	6	4	5	5	71.875	80	85	90	80.4348	16	0	16	23	17	16	17	13	16	118	16	0	118	1	1	1	10	6	1	10	0	17	53	17	12	1	0	0	0	0	0	0	0
13	2	4	1	#NULL!	#NULL!	78.125	65	100	95	83.6957	29	0	15	23	16	19	14	18	18	123	29	1	123	1	1	2	3	4	0	4	2	6	28	8	6	0	0	0	1	0	1	0	0
12	2	4	2	1	#NULL!	100	100	100	100	100	0	0	9	24	12	12	15	17	15	104	0	0	104	0	0	0	0	0	0	0	0	1	2	1	0	0	0	0	0	0	0	0	0
13	2	4	1	3	#NULL!	87.5	75	95	100	89.1304	0	0	7	21	12	18	16	9	15	98	0	0	98	0	0	0	2	4	0	2	0	2	10	2	2	0	0	0	0	0	0	0	0
13	2	4	2	3	#NULL!	62.5	70	80	80	71.7391	5	0	11	23	12	15	19	14	15	109	5	0	109	1	0	2	7	6	0	10	0	10	41	10	9	1	0	0	0	0	0	0	0
13	2	4	1	3	5	93.75	80	85	85	86.9565	10	0	8	24	16	17	20	16	16	117	10	0	117	1	0	3	3	1	0	2	0	6	14	6	6	0	0	0	0	0	0	0	0
13	2	3	1	#NULL!	5	81.25	50	85	90	77.1739	15	0	8	24	18	19	20	16	14	119	15	0	119	1	0	2	1	1	0	0	0	1	7	1	3	0	0	0	1	0	0	0	0
13	2	4	1	4	5	71.875	75	100	85	81.5217	24	0	12	24	15	17	19	15	21	123	24	2	123	1	0	3	2	2	0	1	0	1	9	1	5	0	0	0	0	1	0	0	0
12	2	4	1	4	5	96.875	75	100	90	91.3043	6	0	15	23	15	17	17	16	15	118	6	1	118	1	1	2	2	1	2	5	0	12	25	12	5	0	0	0	0	0	0	0	0
13	2	4	2	4	5	87.5	85	85	90	86.9565	7	0	12	23	16	19	19	17	18	124	7	2	124	1	0	0	1	0	0	1	0	0	1	0	1	0	0	0	0	0	0	0	0
13	2	5	2	3	2	75	70	95	90	81.5217	5	0	13	21	16	14	16	17	20	117	5	0	117	1	0	3	1	0	0	0	0	2	4	2	4	0	0	0	0	0	0	0	0
13	2	4	1	4	5	78.125	70	80	60	72.8261	18	0	8	20	14	15	13	12	15	97	18	0	97	0	1	5	6	#NULL!	0	#NULL!	0	7	27	7	12	0	0	0	1	0	0	0	0
13	2	4	1	5	5	71.875	70	95	90	80.4348	5	0	12	23	14	15	17	15	18	114	5	0	114	1	1	0	1	3	0	5	1	6	20	7	2	0	0	0	0	0	0	0	0
13	1	2	1	4	#NULL!	68.75	75	80	65	71.7391	36	0	17	24	17	15	13	17	15	118	36	3	118	1	4	4	3	4	0	#NULL!	1	7	26	8	11	0	0	0	1	0	1	0	0
13	1	4	1	4	5	68.75	65	75	70	69.5652	20	0	14	21	18	14	19	20	18	124	20	3	124	1	3	1	8	6	1	#NULL!	1	10	43	11	12	1	0	0	1	0	0	0	0
12	1	3	1	3	#NULL!	100	95	100	90	96.7391	3	0	11	24	15	15	15	9	18	107	3	0	107	1	0	0	0	0	0	0	0	0	2	0	0	0	0	0	0	0	0	0	0
13	2	4	2	4	3	43.75	70	85	65	63.0435	38	1	17	24	21	20	20	23	16	141	38	2	141	1	0	1	4	1	0	8	0	4	22	4	5	0	0	0	1	0	0	0	0
13	1	5	1	2	#NULL!	90.625	85	85	90	88.0435	13	0	17	24	12	15	16	17	14	115	13	1	115	1	1	0	2	4	1	3	1	9	25	10	3	0	0	0	0	0	0	0	0
13	1	4	2	2	5	71.875	65	85	65	71.7391	29	0	15	24	16	16	16	19	16	122	29	1	122	1	2	1	11	4	2	7	2	17	61	19	14	1	0	0	1	0	1	0	0
13	2	4	1	3	5	84.375	90	100	100	92.3913	4	0	7	22	12	15	15	13	16	100	4	0	100	0	0	0	2	3	0	0	0	0	6	0	2	0	1	0	0	0	0	0	0
13	1	4	2	3	5	96.875	100	70	100	92.3913	6	1	17	23	10	17	20	19	17	123	6	0	123	1	5	0	3	2	1	5	0	8	26	8	8	0	0	0	1	1	0	1	0
13	2	5	3	4	2	87.5	90	100	85	90.2174	9	0	7	23	12	15	13	12	14	96	9	0	96	0	0	4	0	#NULL!	0	2	0	1	#NULL!	1	4	#NULL!	0	0	0	0	1	0	0
12	2	5	2	4	5	84.375	90	95	95	90.2174	2	0	10	22	12	14	16	8	15	97	2	1	97	0	2	3	4	3	0	3	0	5	20	5	10	0	1	0	0	0	0	0	0
12	2	5	2	3	5	78.125	85	85	75	80.4348	4	0	15	23	14	16	18	16	19	121	4	0	121	1	6	5	12	2	6	8	2	16	60	18	23	1	0	0	0	0	0	0	0
13	1	4	1	3	5	37.5	65	60	55	52.1739	0	1	11	15	17	14	13	17	10	97	0	0	97	0	4	3	4	5	1	11	1	10	42	11	11	1	0	1	0	0	1	1	0
13	1	3	2	4	5	93.75	25	80	95	76.087	3	0	12	24	13	18	19	16	19	121	3	4	121	1	0	0	0	#NULL!	0	0	0	0	0	0	0	0	0	0	1	0	1	0	0
13	1	5	2	4	#NULL!	100	95	100	90	96.7391	3	0	11	24	15	15	15	9	18	107	3	0	107	1	0	0	1	2	1	2	0	5	13	5	1	0	0	0	0	0	0	0	0
13	1	4	2	5	5	96.875	95	90	100	95.6522	4	1	13	24	14	14	21	15	17	118	4	0	118	1	0	0	3	4	1	6	2	12	25	14	3	0	0	0	1	0	1	1	0
13	1	3	1	5	#NULL!	100	95	100	90	96.7391	3	0	11	24	15	15	15	9	18	107	3	0	107	1	0	0	2	1	0	1	0	1	7	1	2	0	0	0	0	0	0	0	0
13	2	4	1	4	#NULL!	100	100	100	100	100	0	0	6	6	9	6	6	6	6	45	0	0	45	0	3	4	3	6	0	5	1	9	28	10	10	0	0	0	0	0	0	0	0
13	1	4	1	4	5	68.75	60	45	50	57.6087	11	0	12	24	13	15	16	18	14	112	11	1	112	1	0	0	0	0	1	0	1	1	5	2	0	0	1	0	0	0	0	0	0
13	2	5	2	4	5	100	100	100	100	100	0	0	6	6	9	6	6	6	6	45	0	0	45	0	4	3	6	7	3	10	2	9	48	11	13	1	0	0	0	0	0	0	0
13	2	4	1	4	5	100	100	100	100	100	0	0	6	6	9	6	6	6	6	45	0	0	45	0	3	0	1	1	#NULL!	1	0	3	14	3	4	0	0	0	0	0	0	0	0
13	2	4	1	3	5	100	100	100	100	100	0	0	6	6	9	6	6	6	6	45	0	0	45	0	3	1	0	3	2	4	0	1	15	1	4	0	0	0	0	0	0	0	0
13	2	5	1	3	#NULL!	100	100	100	100	100	0	0	6	6	9	6	6	6	6	45	0	0	45	0	2	2	2	3	0	7	0	7	25	7	6	0	0	0	0	0	0	0	0
13	2	4	1	4	#NULL!	100	100	100	100	100	0	0	6	6	9	6	6	6	6	45	0	0	45	0	0	0	0	2	0	0	0	4	6	4	0	0	0	0	0	0	0	0	0
13	2	4	2	4	#NULL!	100	100	100	100	100	0	0	6	6	9	6	6	6	6	45	0	0	45	0	3	5	12	6	3	9	0	10	46	10	20	1	0	0	0	0	0	0	0
13	2	4	1	4	5	100	100	100	100	100	0	0	6	6	9	6	6	6	6	45	0	0	45	0	2	0	3	2	2	5	1	1	14	2	5	0	0	0	0	0	0	0	0
13	2	5	1	4	5	100	100	100	100	100	0	0	6	6	9	6	6	6	6	45	0	0	45	0	0	0	6	1	0	3	1	3	20	4	6	0	0	0	0	0	0	0	0
13	2	3	1	4	5	100	100	100	100	100	0	0	6	6	9	6	6	6	6	45	0	0	45	0	6	1	8	4	2	3	0	5	34	5	15	0	0	0	0	0	0	0	0
13	2	5	1	4	#NULL!	100	100	100	100	100	0	0	6	6	9	6	6	6	6	45	0	0	45	0	6	3	2	2	1	7	3	9	42	12	11	1	0	0	0	0	0	0	0
13	2	5	3	4	#NULL!	100	100	100	100	100	0	0	6	6	9	6	6	6	6	45	0	0	45	0	0	0	3	2	0	2	1	1	10	2	3	0	0	0	0	0	0	0	0
12	1	5	3	4	#NULL!	100	100	100	100	100	0	0	6	6	9	6	6	6	6	45	0	0	45	0	2	0	4	1	0	4	1	6	19	7	6	0	0	0	0	0	0	0	0
12	1	4	2	4	#NULL!	100	100	100	100	100	0	0	6	6	9	6	6	6	6	45	0	0	45	0	1	1	1	4	1	4	0	2	14	2	3	0	0	0	0	0	0	0	0
13	1	4	2	4	5	100	100	100	100	100	0	0	6	6	9	6	6	6	6	45	0	0	45	0	0	0	3	5	0	1	0	9	21	9	3	0	0	0	0	0	0	0	0
12	2	4	1	4	5	75	75	95	90	82.6087	9	0	10	18	11	14	12	11	14	90	9	0	90	0	2	1	5	2	1	8	1	9	29	10	8	0	0	0	0	0	0	0	0
14	1	3	1	4	5	100	100	100	100	100	2	0	11	12	15	6	18	9	12	83	2	1	83	0	2	0	6	2	0	1	1	0	12	1	8	0	1	0	0	0	0	0	0
14	2	7	5	4	#NULL!	100	100	100	100	100	0	0	6	6	9	6	6	6	6	45	0	0	45	0	3	0	9	4	3	6	2	10	37	12	12	0	0	0	0	0	0	0	0
14	2	4	1	4	5	100	100	100	85	96.7391	15	0	9	9	9	6	6	6	6	51	15	0	51	0	0	5	3	#NULL!	1	#NULL!	0	6	20	6	10	0	0	0	0	0	0	0	0
13	2	5	2	4	5	90.625	85	85	65	82.6087	15	0	7	19	12	13	15	15	10	91	15	0	91	0	6	2	10	#NULL!	1	8	0	9	41	9	18	1	0	0	0	0	1	0	0
12	1	3	1	4	3	100	100	100	100	100	0	0	6	6	9	6	6	6	6	45	0	0	45	0	1	3	4	4	1	4	1	4	25	5	8	0	0	0	0	0	0	0	0
13	2	4	2	4	5	100	100	100	100	100	0	0	6	6	9	6	6	6	6	45	0	0	45	0	0	0	3	#NULL!	1	#NULL!	1	12	29	13	3	0	0	0	0	0	0	0	0
12	2	4	1	4	#NULL!	100	100	100	100	100	3	0	6	19	9	12	9	7	12	74	3	0	74	0	1	3	4	3	2	7	0	7	27	7	8	0	0	0	0	0	0	0	0
13	1	4	1	4	#NULL!	100	100	100	100	100	0	0	6	6	9	6	6	6	6	45	0	0	45	0	0	0	3	0	0	4	0	3	9	3	3	0	0	0	0	0	0	0	0
13	1	4	2	4	#NULL!	100	100	100	100	100	0	0	6	6	9	6	6	6	6	45	0	0	45	0	0	2	4	4	1	6	1	8	29	9	6	0	0	0	0	0	0	0	0
14	1	5	3	4	5	81.25	40	55	80	66.3043	12	0	13	20	14	16	19	17	19	118	12	1	118	1	3	2	7	1	2	5	2	8	33	10	12	0	0	0	1	0	0	0	0
13	1	4	1	5	5	100	100	100	100	100	0	0	6	6	9	6	6	6	6	45	0	0	45	0	3	1	12	4	0	8	1	6	38	7	16	0	0	0	0	0	0	0	0
14	1	5	2	#NULL!	2	78.125	65	50	65	66.3043	14	0	14	18	11	18	13	17	14	105	14	2	105	1	2	2	2	1	#NULL!	3	1	5	15	6	6	0	0	0	0	0	0	0	0
13	1	4	2	4	4	81.25	70	75	90	79.3478	7	0	7	21	9	12	11	16	14	90	7	2	90	0	1	1	3	5	1	7	1	6	31	7	5	0	0	0	0	0	0	0	0
14	1	4	1	4	5	96.875	100	100	100	98.913	2	0	7	20	6	15	13	12	12	85	2	0	85	0	0	3	0	0	0	1	1	0	4	1	3	0	0	0	0	0	0	0	0
14	2	4	1	4	5	90.625	75	95	90	88.0435	8	0	11	16	14	12	15	14	12	94	8	0	94	0	0	4	7	2	2	4	0	8	28	8	11	0	0	0	0	0	0	0	0
13	2	3	1	3	5	71.875	75	80	65	72.8261	15	0	8	19	15	15	15	16	15	103	15	0	103	0	1	1	2	1	2	2	0	1	9	1	4	0	0	0	0	0	0	0	0
14	2	5	3	4	5	84.375	75	85	85	82.6087	19	0	7	16	11	13	18	19	13	97	19	0	97	0	0	3	11	3	1	6	0	4	31	4	14	0	0	0	0	0	0	0	0
14	2	4	2	4	4	71.875	70	90	70	75	12	0	13	24	16	17	20	18	17	125	12	0	125	1	3	2	8	3	0	4	2	6	22	8	13	0	0	0	0	0	0	0	0
14	2	4	2	4	5	90.625	70	100	95	89.1304	9	0	8	21	13	15	12	18	13	100	9	3	100	0	0	5	5	3	0	3	1	5	23	6	10	0	0	0	0	0	0	0	0
14	2	4	2	3	5	75	80	100	100	86.9565	11	0	15	21	13	16	16	20	18	119	11	2	119	1	6	1	2	1	1	0	2	7	21	9	9	0	0	0	0	0	0	0	0
14	1	5	3	3	5	84.375	90	95	80	86.9565	12	0	10	24	16	15	16	15	15	111	12	0	111	1	0	0	0	0	0	0	0	0	0	0	0	0	0	0	0	0	0	0	0
13	1	5	2	3	5	62.5	65	85	85	72.8261	5	0	14	20	19	14	18	17	19	121	5	1	121	1	3	0	9	3	5	10	1	13	57	14	12	1	0	0	0	0	0	0	0
14	1	5	3	2	2	84.375	80	85	75	81.5217	9	0	17	22	19	18	22	15	18	131	9	1	131	1	2	3	2	3	2	#NULL!	1	8	20	9	7	0	0	0	0	0	0	0	0
14	1	5	3	5	2	81.25	70	85	80	79.3478	8	1	15	23	16	17	17	16	15	119	8	3	119	1	1	3	4	1	2	7	0	15	34	15	8	0	0	0	0	0	0	1	0
14	1	4	2	#NULL!	#NULL!	68.75	80	95	75	78.2609	15	0	12	21	17	21	22	11	18	122	15	1	122	1	1	2	2	3	0	5	3	8	26	11	5	0	0	0	1	0	1	0	0
14	1	4	2	4	#NULL!	87.5	95	90	90	90.2174	0	0	8	24	15	17	20	17	12	113	0	0	113	1	0	0	2	1	0	0	2	1	7	3	2	0	0	0	1	0	0	0	0
14	1	4	1	5	4	81.25	90	90	85	85.8696	3	0	6	23	14	12	18	9	13	95	3	1	95	0	2	5	7	4	1	14	2	9	51	11	14	1	0	0	1	0	0	0	0
14	2	5	2	5	5	96.875	70	100	100	92.3913	12	0	14	24	14	16	21	13	13	115	12	1	115	1	3	1	5	1	0	2	0	1	15	1	9	0	0	0	0	0	0	0	0
14	2	5	2	5	5	78.125	70	85	85	79.3478	8	0	18	24	17	19	17	16	19	130	8	1	130	1	1	0	2	3	0	#NULL!	0	6	12	6	3	0	0	0	0	0	0	0	0
14	2	4	2	4	5	81.25	85	70	100	83.6957	18	0	13	23	16	22	19	18	18	129	18	3	129	1	0	3	0	1	2	0	0	2	10	2	3	0	1	0	0	0	0	0	0
14	2	5	1	4	5	93.75	100	95	85	93.4783	10	0	10	18	15	14	17	19	13	106	10	0	106	1	5	2	10	1	4	6	1	10	46	11	17	1	1	0	0	0	0	0	0
15	1	2	1	4	5	96.875	100	100	75	93.4783	1	0	16	8	18	11	14	16	14	97	1	3	97	0	3	2	4	3	1	#NULL!	2	7	27	9	9	0	0	0	0	0	0	0	0
13	2	3	2	4	5	68.75	55	80	70	68.4783	16	0	10	10	12	13	11	7	19	82	16	0	82	0	0	0	3	0	1	3	0	4	12	4	3	0	0	0	0	1	1	0	0
13	2	3	3	4	5	87.5	90	100	65	85.8696	4	0	17	6	13	11	9	11	12	79	4	0	79	0	0	1	3	4	1	3	0	6	18	6	4	0	0	0	0	0	0	0	0
13	2	1	1	3	5	93.75	80	95	90	90.2174	3	0	18	6	15	16	14	17	14	100	3	0	100	0	0	0	0	0	0	2	0	1	5	1	0	0	0	0	0	0	0	0	0
13	2	3	3	4	5	96.875	100	100	100	98.913	4	0	19	10	17	13	10	17	17	103	4	0	103	0	0	0	0	0	0	0	0	0	0	0	0	0	0	0	0	0	0	0	0
13	2	1	1	4	5	59.375	75	95	80	75	2	0	19	10	14	17	13	14	18	105	2	0	105	1	3	0	2	3	0	9	1	9	29	10	5	0	0	0	0	0	0	0	0
13	2	6	4	3	5	71.875	65	100	55	72.8261	9	0	16	6	13	11	15	7	12	80	9	0	80	0	4	5	5	5	4	5	2	8	35	10	14	0	0	0	0	0	0	0	0
13	2	4	4	4	5	68.75	85	100	95	84.7826	1	0	23	8	15	19	20	17	18	120	1	0	120	1	1	0	0	0	0	2	0	1	8	1	1	0	0	0	0	0	0	0	0
13	2	3	3	#NULL!	4	84.375	70	90	75	80.4348	22	0	16	7	14	16	12	13	16	94	22	3	94	0	4	4	6	1	2	4	0	6	25	6	14	0	0	0	0	0	0	0	0
13	2	1	1	4	5	71.875	70	80	75	73.913	6	0	20	9	13	14	13	11	14	94	6	4	94	0	0	1	7	4	2	6	1	12	36	13	8	0	0	0	0	0	1	0	0
13	2	4	3	4	5	46.875	45	85	95	65.2174	39	1	16	9	15	12	12	12	18	94	39	2	94	0	0	1	3	3	0	3	0	4	14	4	4	0	0	0	1	1	0	1	1
13	1	2	1	4	5	87.5	90	95	75	86.9565	8	0	19	6	14	10	9	13	15	86	8	1	86	0	0	3	3	2	0	5	0	5	24	5	6	0	1	0	0	0	0	0	0
13	1	2	1	5	5	90.625	55	85	40	70.6522	16	0	24	9	18	15	10	15	15	106	16	4	106	1	0	0	0	0	1	0	0	1	#NULL!	1	0	#NULL!	0	0	0	0	1	0	0
13	1	3	2	3	5	68.75	60	90	95	77.1739	17	0	11	7	16	13	14	13	13	87	17	1	87	0	0	4	8	0	1	8	0	15	37	15	12	0	0	0	1	0	1	1	0
13	1	4	4	4	6	71.875	70	95	65	75	9	0	16	6	14	14	10	11	15	86	9	1	86	0	0	0	2	2	1	4	0	2	12	2	2	0	0	0	0	0	1	0	0
13	1	3	1	4	5	50	65	70	65	60.8696	0	1	12	15	13	12	13	14	14	93	0	0	93	0	6	1	12	0	3	6	2	7	38	9	19	0	0	0	0	0	0	0	0
13	2	1	1	3	6	84.375	100	90	90	90.2174	4	0	12	7	14	15	14	9	18	89	4	3	89	0	1	0	4	2	1	3	1	7	24	8	5	0	0	1	0	0	0	0	0
13	2	2	1	4	5	68.75	60	95	80	75	9	0	16	6	13	10	8	12	12	77	9	0	77	0	4	5	5	#NULL!	0	5	0	3	31	3	14	0	0	0	0	1	0	0	0
13	1	3	2	3	2	81.25	70	70	70	73.913	20	0	15	16	11	15	16	12	17	102	20	2	102	0	2	4	2	4	#NULL!	8	3	12	37	15	8	0	0	0	0	0	0	0	0
13	2	2	1	#NULL!	5	65.625	65	75	80	70.6522	26	0	17	6	13	10	10	11	16	83	26	0	83	0	3	3	5	2	#NULL!	4	2	6	#NULL!	8	12	#NULL!	0	0	0	0	0	0	0
13	1	2	1	4	5	93.75	100	100	100	97.8261	4	0	17	6	12	15	8	8	9	75	4	0	75	0	1	0	3	1	0	4	1	5	16	6	4	0	0	0	0	0	0	0	0
14	1	2	2	4	5	93.75	75	95	80	86.9565	0	0	21	11	15	17	17	17	14	112	0	0	112	1	1	0	3	2	0	4	0	5	16	5	4	0	0	0	0	0	0	0	0
13	2	2	2	4	5	78.125	80	80	90	81.5217	6	1	18	13	19	18	14	17	9	108	6	4	108	1	1	1	2	3	0	4	0	12	27	12	4	0	0	0	0	0	1	0	0
13	2	2	2	3	5	75	80	80	90	80.4348	8	1	15	11	11	12	12	16	14	91	8	5	91	0	0	3	3	3	#NULL!	6	1	10	26	11	6	0	0	0	0	0	1	0	0
15	2	2	1	#NULL!	5	78.125	40	95	85	75	21	1	9	7	9	7	7	9	6	54	21	0	54	0	6	5	9	8	3	#NULL!	5	8	54	13	20	1	0	0	1	1	1	1	0
15	2	2	1	4	3	87.5	75	95	80	84.7826	9	0	20	7	17	14	11	15	15	99	9	1	99	0	0	4	2	2	0	0	0	2	9	2	6	0	0	0	0	0	0	0	0
15	2	3	1	3	5	100	85	100	95	95.6522	8	0	18	6	15	12	10	12	13	86	8	1	86	0	0	0	1	0	0	0	0	1	4	1	1	0	0	0	0	1	0	0	0
15	2	3	2	4	5	93.75	45	85	85	79.3478	11	0	17	9	14	14	13	10	12	89	11	2	89	0	2	1	8	3	2	0	1	4	25	5	11	0	0	0	0	1	0	0	0
15	2	3	2	3	5	90.625	65	80	85	81.5217	8	0	19	6	12	12	16	17	11	93	8	3	93	0	3	4	7	4	2	9	0	8	37	8	14	0	0	0	0	0	0	0	0
15	2	2	1	2	2	90.625	85	95	85	89.1304	1	0	19	9	17	15	12	12	11	95	1	2	95	0	0	2	3	0	0	1	0	4	10	4	5	0	0	0	0	0	0	0	0
15	2	1	1	2	5	93.75	50	85	75	78.2609	11	0	15	9	15	13	14	13	15	94	11	0	94	0	0	0	1	0	0	0	0	2	5	2	1	0	0	0	0	0	0	0	0
15	2	1	1	#NULL!	#NULL!	100	90	100	90	95.6522	2	0	10	9	18	17	14	13	15	96	2	0	96	0	0	0	1	5	1	5	1	5	18	6	1	0	0	0	0	0	0	0	0
15	2	4	4	5	3	93.75	45	90	60	75	8	0	17	6	15	13	13	13	15	92	8	1	92	0	1	4	2	2	0	2	1	5	20	6	7	0	0	0	0	0	0	0	0
14	2	4	4	4	5	90.625	70	100	90	88.0435	7	0	19	6	17	15	13	15	18	103	7	1	103	0	1	4	2	2	1	1	0	2	13	2	7	0	0	0	0	0	0	0	0
15	2	4	3	3	5	93.75	85	100	85	91.3043	7	0	20	6	17	12	15	15	15	100	7	0	100	0	1	1	3	3	0	#NULL!	1	6	18	7	5	0	0	0	0	0	0	0	0
15	2	#NULL!	1	3	2	68.75	65	100	75	76.087	15	0	12	6	13	12	9	11	11	74	15	0	74	0	0	1	3	0	0	1	0	4	10	4	4	0	0	0	0	0	0	1	0
15	1	3	2	#NULL!	3	78.125	100	100	100	92.3913	0	0	10	9	10	6	18	6	8	67	0	1	67	0	0	3	0	0	0	1	0	3	6	3	3	0	0	0	0	0	1	0	0
15	2	3	2	2	5	90.625	90	90	90	90.2174	6	0	21	7	18	15	13	19	16	109	6	0	109	1	2	0	5	2	0	1	0	9	21	9	7	0	0	0	0	0	0	0	0
15	2	2	1	3	5	93.75	65	85	80	82.6087	20	0	14	6	15	14	12	13	14	88	20	1	88	0	3	6	4	2	1	4	0	4	23	4	13	0	0	0	0	0	0	0	0
15	2	2	2	5	5	87.5	55	85	80	78.2609	21	0	17	7	13	12	11	16	16	92	21	1	92	0	3	5	6	1	0	5	0	4	27	4	14	0	0	0	0	0	0	0	0
13	1	2	2	2	2	100	100	100	85	96.7391	1	0	21	9	18	9	12	21	6	96	1	0	96	0	0	0	0	0	0	0	0	2	3	2	0	0	0	0	0	0	0	0	0
13	1	2	1	3	5	100	100	100	90	97.8261	0	0	21	6	15	12	12	13	15	94	0	0	94	0	1	0	3	3	0	3	1	2	18	3	4	0	0	0	0	0	0	0	0
13	1	2	1	4	5	87.5	75	100	85	86.9565	9	0	20	6	16	15	15	17	15	104	9	0	104	0	5	1	1	2	4	7	1	8	29	9	7	0	1	0	0	0	0	0	0
13	1	2	1	4	5	93.75	100	95	100	96.7391	2	0	24	18	18	15	18	12	15	120	2	0	120	1	2	5	2	5	0	6	0	13	35	13	9	0	0	0	0	1	0	0	0
13	1	5	2	4	5	100	100	90	90	95.6522	1	0	15	6	12	12	9	9	15	78	1	2	78	0	0	4	2	1	0	5	2	5	19	7	6	0	0	0	0	0	0	0	0
13	2	3	3	#NULL!	5	100	100	100	90	97.8261	0	0	17	9	15	14	11	15	15	96	0	0	96	0	0	0	4	#NULL!	2	#NULL!	0	4	#NULL!	4	4	#NULL!	0	0	0	0	1	0	0
13	2	3	2	3	5	68.75	65	90	80	75	18	0	19	8	14	16	16	12	15	100	18	1	100	0	6	5	13	2	4	6	2	13	48	15	24	1	0	0	0	0	1	0	0
13	1	2	2	4	5	100	100	100	100	100	2	0	12	9	12	12	12	15	12	84	2	1	84	0	0	3	2	0	1	1	0	2	11	2	5	0	0	0	0	0	0	0	0
13	1	2	2	4	5	93.75	75	85	80	84.7826	4	0	20	6	15	17	12	17	15	102	4	2	102	0	0	0	0	0	0	1	0	0	2	0	0	0	0	0	0	0	0	0	0
13	1	2	1	4	5	96.875	100	100	100	98.913	8	0	17	6	16	16	13	12	16	96	8	0	96	0	0	2	1	3	0	4	1	3	14	4	3	0	0	0	0	0	1	0	0
13	1	2	1	#NULL!	5	84.375	65	55	80	72.8261	33	0	13	7	16	13	11	17	12	89	33	0	89	0	0	1	1	3	#NULL!	#NULL!	1	5	#NULL!	6	2	#NULL!	0	0	0	1	1	0	0
13	1	1	1	3	5	68.75	70	90	65	72.8261	9	0	15	6	15	11	10	14	16	87	9	0	87	0	0	1	4	1	1	7	0	11	26	11	5	0	1	0	0	0	0	0	0
13	2	1	1	3	5	84.375	75	90	85	83.6957	10	0	20	6	16	14	11	18	15	100	10	0	100	0	3	2	4	2	1	2	0	4	#NULL!	4	9	#NULL!	0	0	0	0	0	0	0
13	2	3	2	6	2	84.375	75	70	85	79.3478	16	0	14	10	9	10	10	8	9	70	16	1	70	0	5	0	2	1	1	2	3	11	29	14	7	0	0	0	0	0	0	0	0
13	2	2	1	3	5	100	85	100	100	96.7391	1	0	19	6	17	16	13	17	15	103	1	0	103	0	1	1	0	0	0	2	0	0	4	0	2	0	0	0	0	0	0	0	0
13	2	2	1	3	5	100	85	85	100	93.4783	4	0	19	9	18	15	12	20	17	110	4	0	110	1	0	1	2	3	0	2	0	5	11	5	3	0	0	0	1	0	1	0	0
13	2	3	2	4	5	100	100	100	100	100	3	0	10	7	12	11	9	6	6	61	3	1	61	0	2	3	8	3	3	6	1	10	39	11	13	0	0	0	0	0	0	0	0
13	2	3	2	3	5	78.125	85	100	85	85.8696	11	0	20	8	14	9	11	17	15	94	11	0	94	0	1	1	0	0	0	1	0	0	6	0	2	0	0	0	0	0	0	1	0
13	2	3	1	2	2	84.375	65	85	95	82.6087	4	0	20	9	15	13	12	16	10	95	4	0	95	0	0	0	3	2	0	3	0	8	16	8	3	0	0	0	0	0	0	1	0
13	1	3	3	3	5	81.25	90	100	90	89.1304	20	0	10	7	17	12	8	9	13	76	20	0	76	0	3	3	2	2	0	1	2	6	18	8	8	0	1	0	0	0	0	0	0
13	1	2	2	1	3	46.875	60	60	65	56.5217	33	0	13	7	15	12	10	9	13	79	33	0	79	0	0	0	2	3	2	5	0	7	20	7	2	0	0	0	0	0	0	0	0
14	1	3	3	6	5	100	70	80	95	88.0435	0	0	20	7	15	13	11	14	15	95	0	1	95	0	1	0	1	4	0	2	0	2	10	2	2	0	0	0	1	0	0	0	0
13	1	2	1	#NULL!	2	93.75	100	100	100	97.8261	0	0	18	6	14	11	11	13	12	85	0	0	85	0	4	2	4	6	1	12	1	5	36	6	10	0	1	0	0	0	0	0	0
13	2	2	1	4	5	100	95	100	95	97.8261	0	0	22	9	18	12	15	16	15	107	0	0	107	1	0	0	2	2	0	0	0	3	8	3	2	0	0	0	0	0	0	0	0
13	2	3	3	#NULL!	5	93.75	95	100	85	93.4783	1	0	17	6	17	16	15	13	16	100	1	0	100	0	1	1	8	4	0	9	1	5	36	6	10	0	0	0	0	0	0	0	0
13	2	2	2	4	5	96.875	65	100	70	84.7826	13	0	10	6	13	10	7	10	11	67	13	0	67	0	1	1	8	4	0	9	4	20	53	24	10	1	0	0	0	0	0	0	0
13	2	2	1	4	5	100	95	100	100	98.913	0	0	12	6	14	10	9	13	12	76	0	0	76	0	4	4	1	6	2	9	3	4	33	7	9	0	0	0	0	0	0	0	0
13	2	3	3	3	3	87.5	40	90	75	75	24	0	16	9	16	14	13	7	18	93	24	1	93	0	1	6	9	2	1	7	1	9	35	10	16	0	0	0	0	0	0	1	0
13	1	1	1	4	5	87.5	75	95	90	86.9565	13	0	13	6	16	16	11	12	15	89	13	0	89	0	1	3	6	5	4	8	1	11	42	12	10	1	0	0	0	0	1	0	0
13	2	3	1	5	5	100	100	100	100	100	0	0	19	7	16	13	11	13	13	92	0	0	92	0	1	0	9	6	1	7	0	8	32	8	10	0	1	0	0	0	0	0	0
13	1	2	2	#NULL!	5	78.125	75	85	75	78.2609	23	0	16	9	12	12	13	12	11	85	23	2	85	0	0	0	0	0	0	0	0	0	0	0	0	0	0	0	0	1	0	1	0
13	2	2	1	2	3	87.5	60	85	90	81.5217	4	0	12	10	17	12	10	13	15	89	4	0	89	0	0	0	1	0	#NULL!	0	1	2	4	3	1	0	0	0	0	0	0	0	0
13	2	2	1	4	5	87.5	80	95	95	89.1304	2	0	20	8	17	16	13	20	14	108	2	0	108	1	0	1	1	1	0	1	0	0	4	0	2	0	0	0	0	0	0	0	0
13	2	3	2	3	5	15.625	50	40	80	42.3913	16	0	16	15	6	15	18	15	24	109	16	3	109	1	6	4	12	#NULL!	1	2	0	3	34	3	22	0	0	0	1	0	0	1	0
13	2	3	3	#NULL!	#NULL!	90.625	90	100	80	90.2174	13	0	21	6	17	15	14	16	14	103	13	0	103	0	1	3	7	2	0	1	0	6	21	6	11	0	0	0	0	0	0	0	0
13	1	1	1	3	5	68.75	80	95	75	78.2609	13	1	17	8	15	12	11	12	13	88	13	1	88	0	2	4	10	6	2	10	0	7	44	7	16	1	0	0	0	0	0	1	0
13	1	2	1	4	5	62.5	75	90	75	73.913	6	0	20	6	16	12	18	16	12	100	6	0	100	0	0	0	4	1	0	2	0	2	11	2	4	0	0	0	0	0	0	0	0
13	2	3	2	4	5	81.25	65	95	65	77.1739	37	0	9	6	14	10	13	11	15	78	37	1	78	0	1	4	2	0	0	4	0	3	13	3	7	0	0	0	0	0	0	0	0
13	2	3	2	3	1	84.375	55	85	75	76.087	20	0	14	6	13	14	14	8	11	80	20	1	80	0	5	5	11	4	2	12	2	19	55	21	21	1	0	0	0	0	0	0	0
13	2	2	2	#NULL!	#NULL!	84.375	55	85	75	76.087	20	0	14	6	13	13	13	8	12	79	20	1	79	0	0	2	1	0	0	1	2	1	6	3	3	0	0	0	0	0	0	0	0
13	1	3	3	3	5	90.625	80	100	85	89.1304	5	0	18	9	16	16	11	17	17	104	5	0	104	0	0	5	1	1	0	0	0	5	7	5	6	0	0	0	0	0	0	0	0
12	1	1	1	3	5	81.25	85	95	90	86.9565	3	0	14	6	13	10	8	9	11	71	3	0	71	0	0	0	0	0	0	4	0	4	8	4	0	0	0	0	0	1	1	0	0
14	1	1	1	3	2	71.875	75	80	85	77.1739	17	0	11	6	12	11	10	11	10	71	17	4	71	0	0	0	2	0	0	0	0	2	4	2	2	0	0	0	0	1	1	0	0
13	1	1	1	1	3	100	75	95	70	86.9565	0	0	13	7	13	10	10	15	16	84	0	1	84	0	2	1	7	5	2	5	1	6	#NULL!	7	10	#NULL!	0	0	0	0	0	0	0
13	2	3	1	3	5	81.25	70	85	80	79.3478	16	0	11	24	14	16	19	15	18	117	16	1	117	1	3	1	5	3	0	4	0	7	24	7	9	0	0	0	0	0	0	0	0
14	2	2	1	5	5	100	100	85	75	91.3043	1	0	11	24	15	14	17	14	15	110	1	1	110	1	2	1	2	1	0	2	0	6	18	6	5	0	0	0	0	0	0	0	0
14	2	4	3	3	5	68.75	65	75	55	66.3043	25	0	15	22	15	15	15	16	19	117	25	1	117	1	1	6	7	5	1	5	1	4	28	5	14	0	0	0	0	0	0	0	0
14	1	2	2	#NULL!	#NULL!	96.875	85	80	85	88.0435	7	1	13	21	16	16	16	14	14	110	7	1	110	1	1	2	4	1	0	1	0	2	10	2	8	0	0	0	1	0	1	1	0
14	1	2	1	2	2	100	95	95	80	93.4783	2	0	13	22	16	13	12	15	15	106	2	1	106	1	0	0	0	0	0	1	0	2	4	2	0	0	0	0	1	1	0	0	0
13	1	2	1	4	2	59.375	65	60	75	64.1304	24	1	19	22	19	18	20	19	18	135	24	2	135	1	2	5	10	7	2	7	1	12	50	13	17	1	0	1	1	1	1	1	0
14	2	3	1	3	5	81.25	85	100	85	86.9565	7	0	13	20	13	15	16	16	14	107	7	2	107	1	0	0	0	2	0	6	2	5	15	7	0	0	0	0	0	0	0	0	0
13	2	5	1	3	5	84.375	75	80	55	75	17	0	16	22	15	15	15	18	16	117	17	1	117	1	3	6	7	3	1	6	3	14	43	17	16	1	0	0	1	0	0	0	0
13	2	3	3	3	5	84.375	75	80	55	75	20	0	17	22	15	15	15	18	16	118	20	2	118	1	3	4	7	3	1	5	3	12	41	15	14	1	0	0	1	0	0	0	0
13	1	2	1	5	3	90.625	70	85	85	83.6957	6	0	17	21	15	18	19	18	15	123	6	0	123	1	0	1	2	0	0	1	0	3	8	3	3	0	0	0	0	0	0	0	0
14	1	1	1	3	2	84.375	70	65	95	79.3478	19	0	21	7	17	14	12	19	15	105	19	0	105	1	2	5	6	3	0	3	0	5	26	5	13	0	0	0	0	1	0	1	0
13	1	1	1	3	5	81.25	60	85	50	70.6522	25	1	19	7	18	14	19	14	15	106	25	2	106	1	2	2	4	3	1	6	1	5	28	6	8	0	1	0	0	0	0	1	0
13	1	2	1	3	5	81.25	80	90	95	85.8696	5	0	11	20	13	13	14	13	12	96	5	0	96	0	0	2	3	3	1	3	0	7	20	7	5	0	0	0	0	0	0	0	0
14	1	2	1	3	2	96.875	85	95	90	92.3913	5	0	20	7	17	11	12	17	15	99	5	0	99	0	3	1	1	2	2	5	0	5	19	5	5	0	0	0	0	0	1	0	0
14	1	4	2	2	5	93.75	90	100	90	93.4783	5	0	15	9	18	15	13	16	18	104	5	0	104	0	0	0	1	1	0	1	4	2	8	6	1	0	0	0	0	0	0	0	0
14	1	3	2	4	5	96.875	100	100	90	96.7391	3	0	17	6	17	16	13	17	16	102	3	0	102	0	0	0	1	1	0	1	1	3	7	4	1	0	0	0	0	0	0	0	0
14	2	3	1	3	5	90.625	80	100	95	91.3043	3	0	20	10	18	14	12	17	15	106	3	0	106	1	3	2	0	2	1	2	1	2	10	3	5	0	0	0	0	0	0	0	0
14	2	2	1	5	5	87.5	90	95	95	91.3043	6	0	22	9	15	15	15	16	15	107	6	0	107	1	2	2	0	1	0	0	0	2	5	2	4	0	0	0	0	0	0	0	0
14	2	2	2	2	5	93.75	85	95	85	90.2174	6	0	17	10	15	14	19	16	14	105	6	0	105	1	4	0	4	0	0	0	0	1	9	1	8	0	0	0	0	0	0	0	0
14	2	4	3	4	5	100	80	100	80	91.3043	7	0	17	9	11	10	16	14	10	87	7	0	87	0	1	2	2	2	2	2	0	7	21	7	5	0	0	0	1	0	0	0	0
14	2	1	1	3	3	90.625	85	90	90	89.1304	6	0	17	8	16	15	13	17	15	101	6	2	101	0	1	2	3	1	0	3	0	6	19	6	6	0	0	0	1	0	0	0	0
14	2	3	1	4	5	93.75	90	100	85	92.3913	6	0	18	8	15	15	14	19	17	106	6	1	106	1	0	1	2	0	0	1	0	1	3	1	3	0	0	0	0	0	0	0	0
14	2	1	1	5	5	59.375	55	60	85	64.1304	12	1	15	21	11	17	20	23	11	118	12	0	118	1	4	3	9	3	1	6	3	9	37	12	16	0	1	1	0	0	0	0	0
14	2	3	1	5	#NULL!	87.5	90	100	100	93.4783	9	0	12	24	13	16	15	16	14	110	9	1	110	1	1	0	1	0	0	0	2	2	6	4	2	0	0	0	0	0	0	0	0
14	2	6	6	2	5	87.5	95	100	80	90.2174	9	0	15	6	17	14	8	11	13	84	9	0	84	0	1	6	0	2	0	0	0	0	5	0	7	0	0	0	0	0	0	0	0
14	2	2	2	2	2	93.75	80	95	100	92.3913	4	0	21	7	16	11	15	15	15	100	4	1	100	0	0	3	4	2	1	1	2	3	17	5	7	0	0	0	0	0	0	0	0
14	2	3	3	2	2	90.625	80	100	100	92.3913	2	0	23	7	16	14	15	13	15	103	2	0	103	0	0	0	0	0	0	0	0	0	0	0	0	0	0	0	0	0	0	0	0
14	2	2	3	3	5	84.375	60	90	65	76.087	10	0	17	23	13	16	16	16	19	120	10	0	120	1	5	0	4	3	4	6	4	18	47	22	9	1	0	0	1	0	0	0	0
14	2	3	3	6	5	96.875	60	90	65	80.4348	30	0	19	20	17	20	16	20	13	125	30	1	125	1	5	3	3	1	2	2	2	4	21	6	11	0	0	0	0	0	0	0	0
14	2	2	1	6	5	87.5	70	95	70	81.5217	3	0	13	23	14	14	19	19	15	117	3	2	117	1	6	4	8	3	3	11	0	16	47	16	18	1	0	0	0	0	0	0	0
14	2	5	3	4	5	87.5	50	100	80	80.4348	13	0	11	24	18	18	16	15	18	120	13	1	120	1	2	3	3	4	0	#NULL!	1	8	23	9	8	0	0	0	1	1	0	0	0
13	2	3	2	4	5	93.75	70	90	95	88.0435	2	0	11	23	12	15	17	15	18	111	2	1	111	1	1	0	3	#NULL!	0	#NULL!	1	9	19	10	4	0	0	0	1	1	0	0	0
14	2	2	2	3	5	75	85	90	75	80.4348	7	0	22	10	16	16	12	14	15	105	7	1	105	1	1	3	1	1	0	0	0	2	10	2	5	0	0	0	0	0	0	0	0
14	2	2	1	4	3	84.375	45	75	75	71.7391	8	0	11	6	15	14	10	12	13	81	8	2	81	0	2	3	7	#NULL!	1	#NULL!	0	11	33	11	12	0	0	0	0	1	0	0	0
14	2	2	1	3	5	81.25	70	75	85	78.2609	15	0	12	7	16	12	12	15	12	86	15	1	86	0	1	2	8	3	0	4	1	9	28	10	11	0	0	0	0	0	1	0	0
14	1	3	1	2	5	96.875	100	100	95	97.8261	1	0	20	6	14	15	14	16	15	100	1	0	100	0	1	0	0	3	0	2	0	3	10	3	1	0	0	0	0	0	0	0	0
14	2	4	2	4	5	93.75	65	85	85	83.6957	2	0	15	7	14	14	13	17	18	98	2	0	98	0	0	2	1	#NULL!	0	#NULL!	1	3	12	4	3	0	0	0	0	0	0	0	0
13	2	2	1	2	5	87.5	80	100	95	90.2174	4	0	19	9	17	18	9	14	16	102	4	2	102	0	0	2	3	4	0	3	1	3	17	4	5	0	0	0	0	0	0	0	0
14	2	2	2	3	5	100	90	100	95	96.7391	2	0	23	9	18	18	15	24	18	125	2	0	125	1	0	0	0	0	0	0	0	1	1	1	0	0	0	0	0	0	0	0	0
13	1	2	2	4	5	84.375	75	80	75	79.3478	21	0	16	22	14	15	13	17	19	116	21	0	116	1	0	0	3	1	0	1	0	3	9	3	3	0	0	0	0	1	0	1	0
13	1	2	1	3	3	100	100	100	100	100	0	0	10	23	12	15	19	17	15	111	0	0	111	1	0	0	0	1	0	1	0	2	4	2	0	0	0	0	1	1	0	0	0
13	1	2	1	1	5	93.75	55	75	65	75	7	0	13	8	14	10	12	14	13	84	7	0	84	0	5	1	2	3	2	11	1	8	36	9	8	0	0	0	0	0	1	0	0
12	2	3	3	3	5	90.625	75	100	90	89.1304	0	0	6	21	14	15	16	14	15	101	0	0	101	0	0	0	0	1	0	1	0	1	3	1	0	0	1	0	0	0	0	0	0
13	2	3	2	4	#NULL!	100	60	100	80	86.9565	5	0	8	23	16	14	20	15	13	109	5	1	109	1	1	1	4	#NULL!	#NULL!	1	1	4	#NULL!	5	6	#NULL!	0	0	0	0	0	0	0
13	1	3	2	4	5	81.25	65	90	40	70.6522	37	0	19	9	14	16	11	14	16	99	37	3	99	0	0	2	2	1	1	4	0	1	13	1	4	0	0	0	1	1	0	0	0
13	1	2	2	3	5	87.5	90	90	75	85.8696	4	0	21	8	18	15	14	20	18	114	4	0	114	1	2	5	1	1	2	1	0	10	25	10	9	0	0	0	0	0	0	0	0
13	1	2	1	3	1	84.375	80	85	80	82.6087	15	0	21	8	18	14	14	18	15	108	15	0	108	1	1	0	0	0	#NULL!	3	0	0	6	0	1	0	0	0	0	0	0	0	0
12	1	2	1	#NULL!	5	96.875	65	70	70	78.2609	7	0	11	16	12	16	13	18	17	103	7	0	103	0	0	0	4	2	0	1	0	2	9	2	4	0	0	0	0	0	0	0	0
13	1	2	2	1	5	87.5	65	75	50	71.7391	11	0	13	12	14	10	12	14	12	87	11	0	87	0	6	3	4	0	1	2	0	4	18	4	13	0	0	0	1	0	1	0	0
13	2	2	1	1	5	87.5	85	100	90	90.2174	3	0	23	6	17	15	15	21	12	109	3	0	109	1	1	2	4	2	0	3	0	2	13	2	7	0	0	0	0	0	0	0	0
13	2	2	2	4	5	96.875	100	100	100	98.913	3	0	19	9	18	12	12	16	15	101	3	0	101	0	0	0	2	1	0	0	0	2	6	2	2	0	0	0	0	0	0	0	0
13	2	2	2	4	5	100	100	100	85	96.7391	1	0	11	7	13	14	13	14	12	84	1	0	84	0	0	0	2	1	0	3	0	3	14	3	2	0	0	0	0	0	0	0	0
15	2	3	2	4	5	93.75	70	75	70	79.3478	3	0	13	24	13	17	17	20	17	121	3	2	121	1	2	1	3	3	0	3	0	11	24	11	6	0	0	0	0	0	0	0	0
13	2	3	1	2	2	100	80	95	100	94.5652	2	0	16	18	13	15	18	20	15	115	2	0	115	1	0	0	0	1	1	1	1	3	7	4	0	0	0	0	0	0	0	0	0
12	2	2	1	#NULL!	5	100	20	90	80	76.087	7	0	12	22	15	15	14	12	10	100	7	0	100	0	0	0	3	2	0	1	0	4	10	4	3	0	0	0	0	0	0	0	0
13	1	1	1	3	5	93.75	95	100	80	92.3913	9	1	9	18	15	15	9	10	8	84	9	1	84	0	0	0	1	2	0	4	0	3	14	3	2	0	0	0	1	1	1	0	0
13	1	3	1	4	2	100	100	100	100	100	0	0	9	21	13	15	18	12	15	103	0	0	103	0	1	0	1	2	0	7	2	7	21	9	2	0	0	0	0	0	0	1	0
13	1	3	3	0	3	100	100	100	100	100	8	0	9	6	6	12	6	6	12	57	8	3	57	0	0	2	1	0	0	1	0	1	5	1	3	0	0	0	1	1	1	0	0
12	1	4	1	3	3	100	75	85	95	90.2174	7	0	12	23	18	19	19	14	13	118	7	2	118	1	2	2	3	2	#NULL!	5	2	2	21	4	7	0	0	0	0	0	1	0	0
13	2	4	2	4	5	81.25	70	90	90	82.6087	28	0	17	9	16	15	10	11	17	95	28	0	95	0	1	2	6	1	1	2	2	9	20	11	9	0	0	0	0	0	0	0	0
13	2	2	1	4	2	96.875	85	80	90	89.1304	3	0	15	6	12	14	10	14	15	86	3	0	86	0	0	1	2	2	#NULL!	#NULL!	0	2	9	2	3	0	0	0	0	0	0	0	0
13	2	3	3	3	5	100	80	100	90	93.4783	4	0	21	9	17	17	14	18	17	113	4	0	113	1	0	1	0	1	1	0	0	1	5	1	1	0	0	0	0	0	0	0	0
13	2	4	1	3	5	96.875	80	95	90	91.3043	5	0	21	8	17	17	12	17	15	107	5	0	107	1	4	4	5	2	1	4	1	14	40	15	13	1	0	0	0	0	0	0	0
13	2	2	1	3	5	96.875	80	95	80	89.1304	5	0	21	8	17	17	12	17	15	107	5	1	107	1	6	0	5	1	2	#NULL!	2	6	26	8	11	0	0	0	0	0	0	0	0
13	2	3	2	2	2	84.375	90	95	90	89.1304	8	0	22	6	14	15	14	19	15	105	8	0	105	1	1	1	4	0	0	2	2	3	14	5	6	0	0	0	0	0	0	0	0
13	1	3	1	1	5	90.625	90	85	100	91.3043	16	0	16	6	17	15	10	15	14	93	16	0	93	0	4	0	5	1	4	6	0	7	29	7	9	0	0	0	0	0	0	0	0
13	1	2	1	2	2	90.625	70	90	90	85.8696	5	0	18	9	17	12	12	18	15	101	5	1	101	0	1	2	2	2	1	2	0	4	14	4	5	0	0	0	0	0	0	0	0
13	1	3	1	2	2	96.875	100	100	95	97.8261	0	0	17	23	17	19	19	20	21	136	0	1	136	1	2	1	9	2	0	3	0	6	25	6	12	0	0	0	0	0	0	0	0
13	1	5	4	2	2	100	100	100	100	100	1	0	19	14	15	21	17	24	17	127	1	1	127	1	0	0	0	0	0	0	0	0	1	0	0	0	0	0	0	0	0	1	0
13	1	2	1	3	2	84.375	85	90	85	85.8696	5	0	12	21	14	16	18	14	15	110	5	0	110	1	3	5	7	2	0	4	0	12	32	12	15	0	0	0	0	0	0	0	0
13	1	3	1	3	5	90.625	70	80	100	85.8696	18	0	15	23	16	16	18	19	20	127	18	0	127	1	4	3	6	0	0	3	0	3	17	3	13	0	0	0	0	1	0	1	0
13	1	2	1	6	5	90.625	85	100	85	90.2174	1	0	10	14	16	11	18	14	15	98	1	0	98	0	1	1	0	1	0	1	0	0	5	0	2	0	0	0	0	1	0	0	0
14	1	2	1	4	5	90.625	90	100	100	94.5652	5	0	21	9	18	15	15	17	16	111	5	0	111	1	0	1	6	2	0	7	1	5	24	6	7	0	0	0	0	0	0	0	0
14	1	1	1	3	6	81.25	65	75	75	75	15	0	15	10	11	13	11	16	9	85	15	2	85	0	1	1	6	2	0	5	2	6	28	8	8	0	1	0	0	0	0	0	0
14	1	2	1	3	5	65.625	50	55	70	60.8696	23	0	13	10	12	16	12	13	16	92	23	1	92	0	1	0	2	2	0	4	0	0	8	0	3	0	0	1	0	0	0	0	0
14	1	3	2	4	5	100	85	100	85	93.4783	4	0	18	8	16	16	13	15	14	100	4	0	100	0	0	2	2	0	0	0	0	2	4	2	4	0	0	0	0	0	0	0	0
14	1	3	2	4	4	93.75	90	95	95	93.4783	8	0	20	9	12	16	13	18	15	103	8	2	103	0	0	5	4	3	1	7	1	17	40	18	9	1	0	0	0	0	0	0	0
14	2	1	1	5	5	78.125	60	80	70	72.8261	9	0	14	7	13	10	13	9	9	75	9	0	75	0	4	3	12	#NULL!	1	9	0	10	46	10	19	1	0	0	0	0	0	0	0
14	1	3	3	3	5	100	90	100	50	86.9565	8	0	17	8	15	17	10	18	13	98	8	2	98	0	1	1	8	5	#NULL!	10	3	19	51	22	10	1	1	0	0	0	0	0	0
13	1	2	1	#NULL!	#NULL!	100	100	100	80	95.6522	12	0	20	7	11	16	12	17	16	99	12	1	99	0	4	3	4	2	0	8	2	4	28	6	11	0	0	0	0	0	0	0	0
13	2	4	3	4	5	90.625	90	95	85	90.2174	22	0	13	6	11	11	10	13	17	81	22	0	81	0	3	2	4	2	4	4	2	7	25	9	11	0	0	0	0	1	0	0	0
13	2	2	2	3	5	90.625	80	70	60	77.1739	11	0	16	6	14	13	13	16	14	92	11	1	92	0	2	2	1	2	#NULL!	6	0	6	22	6	5	0	0	0	0	0	0	1	0
14	1	3	2	#NULL!	2	93.75	60	95	95	86.9565	5	0	11	22	15	19	17	11	15	110	5	3	110	1	0	3	0	4	0	7	5	9	31	14	3	0	0	0	0	0	0	0	0
14	1	2	1	4	5	78.125	55	80	70	71.7391	16	0	19	6	13	12	12	13	15	90	16	1	90	0	0	0	0	1	0	0	0	1	2	1	0	0	0	0	0	0	0	0	0
14	1	2	1	3	#NULL!	93.75	65	60	60	72.8261	7	0	20	8	17	14	13	15	15	102	7	0	102	0	2	5	4	#NULL!	0	5	1	9	#NULL!	10	11	#NULL!	0	0	1	1	0	0	0
14	1	2	1	4	5	71.875	45	70	30	56.5217	12	0	16	8	16	12	11	11	15	89	12	0	89	0	4	5	5	4	2	9	2	16	48	18	#NULL!	1	0	0	1	0	0	0	0
14	1	2	1	1	3	93.75	100	100	100	97.8261	2	0	19	14	18	21	16	19	18	125	2	0	125	1	1	2	1	2	0	3	0	2	11	2	4	0	0	0	0	0	0	0	0
14	1	3	3	3	5	90.625	90	85	85	88.0435	11	0	17	8	12	13	15	10	13	88	11	0	88	0	0	0	0	1	0	1	1	2	5	3	0	0	0	0	0	0	0	0	0
14	1	2	2	5	5	93.75	100	100	100	97.8261	5	0	19	9	16	18	16	18	14	110	5	0	110	1	0	4	5	2	1	2	0	4	19	4	9	0	0	0	0	0	0	0	0
14	2	2	1	3	5	75	65	80	80	75	10	0	15	7	15	14	11	12	15	89	10	0	89	0	1	0	3	1	1	2	0	4	15	4	4	0	0	0	1	0	0	0	0
14	2	2	2	3	5	87.5	80	100	95	90.2174	1	0	12	6	16	13	10	9	12	78	1	0	78	0	0	0	0	0	0	0	0	0	1	0	0	0	0	0	1	0	0	0	0
14	2	3	2	3	5	90.625	80	95	100	91.3043	1	0	10	6	12	12	14	9	13	76	1	0	76	0	1	1	1	2	1	4	1	9	25	10	3	0	0	0	1	0	0	0	0
14	2	2	1	3	3	81.25	55	90	75	76.087	16	0	16	8	14	13	12	8	15	86	16	0	86	0	3	3	5	0	2	5	0	8	25	8	11	0	0	0	1	1	0	0	0
17	2	3	2	3	5	81.25	55	85	65	72.8261	7	0	8	6	9	6	8	9	6	52	7	0	52	0	2	4	1	1	1	2	1	5	18	6	7	0	0	0	0	0	0	0	0
18	2	3	3	4	2	90.625	65	90	85	83.6957	13	0	16	7	14	16	11	11	12	87	13	0	87	0	0	2	4	2	1	2	1	5	18	6	6	0	0	0	0	1	0	0	0
18	2	1	1	2	5	84.375	55	80	60	71.7391	11	0	7	8	10	10	8	7	11	61	11	0	61	0	1	0	4	2	0	4	0	5	15	5	5	0	0	0	1	0	1	0	0
18	2	3	2	3	5	78.125	75	95	90	83.6957	19	0	19	7	18	15	13	14	18	104	19	0	104	0	0	1	5	2	1	2	0	2	14	2	6	0	0	0	1	0	0	0	0
18	2	2	2	2	5	81.25	60	80	55	70.6522	10	0	16	16	15	14	15	12	15	103	10	3	103	0	0	1	4	0	1	3	0	7	19	7	5	0	0	0	0	0	0	0	0
18	2	4	4	4	5	90.625	85	100	90	91.3043	6	0	16	12	18	16	17	16	16	111	6	0	111	1	1	3	6	2	0	3	1	13	29	14	10	0	0	0	0	0	0	0	0
18	2	3	1	4	5	100	100	100	100	100	0	0	15	7	14	9	9	10	9	73	0	1	73	0	2	2	5	2	0	#NULL!	1	3	18	4	9	0	0	0	0	0	0	0	0
18	1	3	2	3	5	93.75	85	100	60	85.8696	6	0	17	9	13	14	12	12	17	94	6	0	94	0	3	1	4	0	0	10	3	15	39	18	8	0	0	0	0	0	0	1	0
18	2	3	3	2	5	87.5	90	70	65	79.3478	12	0	18	10	13	13	12	17	16	99	12	1	99	0	5	1	8	3	3	6	4	14	44	18	14	1	0	0	0	0	0	0	0
18	1	3	2	4	5	78.125	65	75	80	75	9	0	18	7	18	14	11	16	15	99	9	1	99	0	2	0	0	0	0	1	0	1	7	1	2	0	0	0	1	0	0	0	0
18	2	3	1	2	3	90.625	50	95	70	78.2609	12	0	16	8	16	15	13	14	12	94	12	0	94	0	5	5	2	3	1	9	3	5	33	8	12	0	0	0	0	0	1	0	0
18	1	2	1	4	5	87.5	65	50	70	70.6522	3	0	19	10	14	16	15	13	15	102	3	0	102	0	2	0	0	1	0	1	1	1	9	2	2	0	0	0	0	0	0	0	0
18	2	3	1	5	#NULL!	87.5	60	75	65	73.913	16	1	20	6	13	15	13	14	15	96	16	3	96	0	8	3	3	#NULL!	#NULL!	9	1	10	#NULL!	11	14	#NULL!	0	0	1	1	1	1	0
18	2	2	2	2	2	93.75	70	95	70	83.6957	5	0	17	8	14	13	11	12	13	88	5	0	88	0	0	0	0	0	0	1	0	0	2	0	0	0	0	0	0	0	0	0	0
18	2	3	2	2	5	90.625	75	95	75	84.7826	13	0	21	7	15	12	11	14	16	96	13	0	96	0	0	1	0	2	0	1	1	0	4	1	1	0	0	0	0	0	0	0	0
18	2	2	2	1	5	93.75	65	85	75	81.5217	13	0	15	8	17	14	12	11	14	91	13	0	91	0	4	4	4	1	2	1	1	9	30	10	12	0	0	0	0	0	0	0	0
18	2	4	1	1	3	87.5	70	90	80	82.6087	26	0	21	9	13	15	14	15	17	104	26	0	104	0	0	0	0	2	0	1	0	0	6	0	0	0	0	0	0	0	0	0	0
18	2	3	2	3	5	93.75	80	100	95	92.3913	2	0	22	6	14	15	12	15	11	95	2	0	95	0	2	2	2	0	0	0	0	3	8	3	6	0	0	0	0	0	0	0	0
17	2	2	2	4	4	90.625	70	85	65	79.3478	5	0	20	7	15	14	12	16	15	99	5	1	99	0	4	0	2	3	#NULL!	2	0	4	20	4	8	0	0	0	0	0	0	0	0
17	1	4	1	2	5	90.625	90	90	85	89.1304	3	0	19	8	15	15	13	15	15	100	3	1	100	0	0	2	0	0	0	0	0	1	4	1	2	0	0	0	0	0	0	0	0
17	1	2	1	3	5	84.375	75	95	85	84.7826	18	0	17	19	17	15	15	15	12	110	18	1	110	1	2	1	2	1	0	4	1	7	20	8	5	0	0	0	1	1	1	0	0
17	1	4	4	2	5	81.25	60	100	55	75	31	1	15	12	9	10	9	9	11	75	31	2	75	0	5	0	1	0	#NULL!	0	0	2	8	2	6	0	1	0	0	1	1	1	1
16	2	3	2	4	5	78.125	60	85	70	73.913	13	0	18	8	15	12	12	14	12	91	13	1	91	0	0	0	0	1	0	0	0	0	1	0	0	0	0	0	1	0	0	0	0
17	2	3	2	4	5	75	60	80	95	77.1739	24	0	15	9	17	11	12	12	13	89	24	0	89	0	4	5	12	3	2	7	1	15	53	16	21	1	0	0	0	0	0	0	0
17	2	1	1	3	5	96.875	95	95	95	95.6522	4	0	23	7	17	15	12	21	15	110	4	0	110	1	0	2	2	0	0	0	0	1	3	1	4	0	0	0	0	0	0	0	0
17	2	2	2	2	2	87.5	40	75	65	69.5652	11	0	17	6	15	10	11	14	14	87	11	0	87	0	2	1	2	1	1	2	0	7	18	7	5	0	0	0	0	0	0	0	0
17	2	2	1	4	5	93.75	85	100	85	91.3043	6	0	21	12	17	12	15	16	16	109	6	0	109	1	0	6	2	0	0	2	0	6	13	6	8	0	0	0	0	0	0	0	0
17	1	2	#NULL!	2	2	100	100	100	100	100	0	0	20	8	16	15	16	18	14	107	0	2	107	1	0	0	1	0	0	1	0	0	1	0	1	0	0	0	0	0	0	0	0
17	1	2	2	4	5	100	100	100	100	100	0	0	18	10	17	16	15	16	14	106	0	0	106	1	0	2	3	1	1	0	2	2	11	4	5	0	0	0	0	0	0	0	0
17	1	3	2	3	5	96.875	70	80	70	81.5217	7	0	16	6	15	13	11	19	14	94	7	1	94	0	0	0	4	3	1	0	1	3	15	4	4	0	0	0	0	0	0	0	0
17	1	2	2	2	3	87.5	65	70	75	76.087	9	0	21	6	14	11	10	13	17	92	9	0	92	0	0	0	3	2	0	4	0	3	13	3	3	0	0	0	0	1	1	0	0
17	1	3	2	2	5	81.25	70	80	65	75	7	0	24	9	14	14	9	19	16	105	7	1	105	1	2	2	2	1	0	0	0	1	8	1	6	0	0	0	1	0	0	0	0
15	2	4	2	4	5	84.375	100	100	100	94.5652	3	0	21	12	16	23	17	18	15	122	3	1	122	1	0	0	0	2	0	0	0	2	4	2	0	0	0	0	0	0	1	0	0
17	1	3	1	3	5	87.5	100	90	85	90.2174	7	0	18	12	16	15	16	22	17	116	7	2	116	1	0	0	3	1	1	2	1	2	16	3	3	0	0	0	0	0	0	0	0
17	2	2	1	3	2	78.125	80	90	75	80.4348	5	0	18	9	14	11	13	11	14	90	5	0	90	0	3	4	10	4	2	6	2	10	44	12	17	1	0	0	0	1	1	0	0
15	2	3	1	3	5	53.125	45	90	80	65.2174	7	0	17	7	14	14	18	11	14	95	7	1	95	0	0	2	6	2	0	1	1	6	17	7	8	0	0	0	0	0	0	0	0
15	2	2	2	3	5	84.375	95	100	100	93.4783	5	0	19	6	15	14	12	16	14	96	5	0	96	0	0	0	0	2	0	0	1	2	5	3	0	0	0	0	0	0	0	0	0
15	2	3	2	4	5	81.25	90	85	90	85.8696	4	0	18	9	12	15	10	14	16	94	4	0	94	0	0	0	0	0	0	0	0	0	0	0	0	0	0	0	0	0	0	0	0
15	1	2	2	4	5	81.25	85	100	80	85.8696	10	0	13	6	16	15	12	12	12	86	10	0	86	0	0	0	0	0	0	0	0	0	0	0	0	0	0	0	0	0	0	0	0
15	1	2	2	3	5	100	65	100	90	90.2174	5	0	18	8	14	12	13	12	18	95	5	0	95	0	3	1	0	1	0	2	0	2	10	2	4	0	0	0	0	0	0	0	0
15	1	2	1	4	5	90.625	80	85	100	89.1304	6	0	17	7	16	15	12	15	14	96	6	0	96	0	2	1	3	3	0	4	0	7	27	7	6	0	0	0	0	1	0	0	0
15	1	3	2	4	2	90.625	100	90	95	93.4783	6	0	19	6	17	15	11	18	13	99	6	1	99	0	0	1	2	0	0	1	1	3	11	4	3	0	0	0	1	0	0	0	0
15	1	2	1	3	5	96.875	100	100	70	92.3913	4	0	17	7	10	11	13	16	12	86	4	0	86	0	1	0	5	6	0	7	0	1	20	1	6	0	0	0	0	0	0	0	0
15	1	3	2	6	2	93.75	100	85	95	93.4783	4	0	20	19	18	11	9	19	15	111	4	0	111	1	0	0	0	0	0	0	0	2	3	2	0	0	0	0	0	0	0	0	0
15	2	3	2	2	2	78.125	45	90	55	68.4783	18	0	15	12	17	12	10	12	18	96	18	0	96	0	0	6	3	2	2	4	2	10	29	12	9	0	0	0	0	0	0	0	0
15	2	2	1	4	3	96.875	65	95	85	86.9565	5	0	21	9	16	12	11	14	12	95	5	0	95	0	2	3	3	1	1	2	1	6	17	7	8	0	0	0	0	0	0	0	0
15	2	3	1	3	5	96.875	65	90	80	84.7826	4	0	18	8	14	12	12	14	17	95	4	0	95	0	0	0	0	0	0	0	0	2	3	2	0	0	0	0	0	0	0	0	0
15	2	3	2	4	#NULL!	87.5	85	100	90	90.2174	5	0	18	8	17	16	10	12	16	97	5	0	97	0	1	0	3	1	0	1	0	3	9	3	4	0	0	0	0	0	0	0	0
18	1	3	2	4	#NULL!	78.125	70	80	60	72.8261	7	0	12	11	17	16	15	17	16	104	7	3	104	0	1	3	4	1	0	3	0	5	15	5	8	0	0	0	0	0	0	0	0
18	2	2	1	#NULL!	2	96.875	75	100	90	91.3043	1	0	22	9	18	15	13	16	15	108	1	0	108	1	0	0	2	0	0	4	0	5	11	5	2	0	0	0	0	0	0	0	0
18	2	3	3	4	5	71.875	50	75	60	65.2174	22	0	17	7	13	12	11	14	15	89	22	1	89	0	0	0	3	4	#NULL!	2	1	4	14	5	3	0	0	0	0	0	0	0	0
18	2	2	2	4	5	59.375	55	75	55	60.8696	27	0	18	7	13	12	12	12	13	87	27	2	87	0	3	3	5	1	2	6	1	9	35	10	11	0	0	0	0	0	0	0	0
18	2	5	5	5	5	75	65	90	55	71.7391	4	0	20	6	13	13	12	11	10	85	4	1	85	0	0	0	2	1	0	3	0	3	9	3	2	0	0	0	0	0	0	0	0
18	2	2	1	4	5	90.625	60	95	85	83.6957	4	0	15	6	12	10	10	12	10	75	4	2	75	0	0	1	3	2	0	1	2	2	14	4	4	0	0	0	0	0	0	0	0
18	2	2	2	4	5	84.375	65	85	85	80.4348	12	0	14	6	12	8	11	11	10	72	12	1	72	0	0	6	2	0	0	0	2	3	11	5	8	0	0	0	0	0	0	0	0
18	2	2	2	4	#NULL!	62.5	55	55	55	57.6087	10	0	17	10	10	13	10	10	15	85	10	0	85	0	3	3	3	2	#NULL!	#NULL!	0	1	19	1	9	0	0	0	0	0	0	0	0
16	2	3	2	4	5	65.625	70	90	70	72.8261	6	0	9	22	16	18	18	19	16	118	6	0	118	1	1	0	1	2	#NULL!	0	1	1	11	2	2	0	0	0	0	1	0	1	0
16	2	3	2	5	5	75	45	90	70	70.6522	34	0	16	24	16	18	21	16	19	130	34	1	130	1	5	2	10	0	2	8	1	15	42	16	17	1	0	0	0	1	0	0	0
15	2	3	3	2	0	93.75	90	90	90	91.3043	4	0	18	9	15	16	13	16	14	101	4	0	101	0	1	5	5	2	2	11	3	8	38	11	12	0	0	0	0	0	0	0	0
18	2	1	1	#NULL!	5	84.375	65	100	65	79.3478	13	0	20	10	17	14	15	16	17	109	13	0	109	1	2	5	3	2	0	3	0	4	17	4	10	0	0	0	0	0	0	0	0
18	1	2	1	3	2	93.75	50	85	80	79.3478	10	0	14	13	15	14	11	15	17	99	10	1	99	0	4	0	3	1	0	4	0	3	14	3	7	0	0	0	0	0	0	0	0
18	1	2	1	2	2	90.625	75	95	70	83.6957	9	0	20	12	17	16	14	15	16	110	9	0	110	1	4	0	1	0	2	5	1	5	18	6	5	0	0	0	0	1	0	0	0
18	2	3	1	3	3	87.5	65	85	85	81.5217	14	0	20	6	16	13	13	12	15	95	14	0	95	0	0	4	2	0	0	0	1	2	9	3	6	0	0	0	0	0	0	0	0
18	2	4	4	3	5	87.5	45	85	85	77.1739	14	0	17	6	16	13	13	12	15	92	14	0	92	0	3	2	5	2	1	0	2	5	21	7	10	0	0	0	0	0	0	0	0
18	2	2	1	3	5	90.625	55	80	85	79.3478	18	0	16	7	16	13	13	12	13	90	18	0	90	0	0	0	1	1	1	0	0	5	10	5	1	0	0	0	0	0	0	0	0
18	2	2	1	#NULL!	2	81.25	80	90	60	78.2609	21	0	19	7	16	16	12	14	16	100	21	0	100	0	1	0	1	3	1	2	0	5	15	5	2	0	0	0	0	0	0	0	0
18	2	4	4	4	5	59.375	75	90	80	73.913	29	0	22	7	15	13	13	14	18	102	29	0	102	0	0	3	0	0	0	0	0	1	2	1	3	0	0	1	0	1	0	0	0
17	2	2	1	6	5	87.5	60	90	65	77.1739	5	0	18	10	18	9	13	21	13	102	5	1	102	0	1	0	1	0	0	0	0	0	5	0	2	0	0	0	0	0	0	0	0
18	2	4	2	3	3	90.625	85	90	80	86.9565	11	0	18	8	16	18	20	18	18	116	11	2	116	1	2	3	4	2	0	0	0	3	16	3	9	0	0	0	0	0	0	0	0
18	2	3	3	3	5	71.875	75	65	70	70.6522	6	0	17	11	15	15	15	16	14	103	6	1	103	0	2	0	1	1	1	1	1	3	13	4	3	0	0	0	0	0	0	0	0
17	1	3	3	3	5	65.625	65	70	70	67.3913	15	0	13	9	15	15	13	16	14	95	15	0	95	0	0	0	0	2	0	1	0	0	4	0	0	0	0	0	0	1	1	0	0
17	2	3	2	1	5	78.125	75	90	70	78.2609	6	0	16	7	15	13	14	13	17	95	6	2	95	0	3	3	7	2	1	2	1	5	25	6	13	0	0	0	0	1	1	0	0
17	2	3	1	2	2	87.5	75	95	90	86.9565	12	0	19	8	18	17	11	19	18	110	12	0	110	1	0	0	0	0	0	0	0	0	0	0	0	0	0	0	1	0	0	0	0
17	2	3	2	3	5	62.5	80	80	60	69.5652	20	0	18	8	12	15	14	14	12	93	20	1	93	0	0	1	5	2	1	4	2	5	22	7	6	0	0	0	1	0	1	0	0
17	2	2	1	#NULL!	5	87.5	95	95	100	93.4783	4	0	20	8	16	15	15	16	15	105	4	0	105	1	0	2	3	2	0	5	0	7	18	7	5	0	0	0	0	0	0	0	0
17	2	3	1	3	#NULL!	87.5	60	90	55	75	10	0	17	8	17	15	10	12	15	94	10	0	94	0	1	3	4	#NULL!	2	#NULL!	0	2	#NULL!	2	8	#NULL!	0	0	0	0	0	0	0
17	2	2	2	3	3	68.75	70	90	80	76.087	25	0	20	9	15	15	12	15	13	99	25	0	99	0	0	2	3	1	1	3	0	3	13	3	5	0	0	0	0	1	1	1	0
17	2	2	2	3	5	87.5	70	80	85	81.5217	14	0	19	6	14	12	12	12	16	91	14	0	91	0	2	3	3	2	1	2	2	4	#NULL!	6	8	#NULL!	0	0	0	0	0	0	0
17	2	3	1	2	2	93.75	85	100	95	93.4783	8	0	21	10	17	16	12	18	15	109	8	0	109	1	4	1	2	1	0	3	0	5	17	5	7	0	0	0	0	0	0	0	0
17	2	3	2	1	1	93.75	75	90	100	90.2174	6	0	14	10	17	15	13	19	15	103	6	0	103	0	7	2	4	1	2	4	1	3	27	4	13	0	0	0	0	1	0	0	0
17	2	4	4	4	5	81.25	85	95	75	83.6957	13	0	24	8	16	14	12	17	15	106	13	0	106	1	0	2	5	5	0	5	2	10	34	12	7	0	0	0	0	0	1	0	0
16	2	3	2	3	5	93.75	70	75	85	82.6087	6	0	19	8	15	13	12	14	13	94	6	0	94	0	0	0	2	1	1	2	0	7	15	7	2	0	0	0	0	0	0	0	0
17	2	4	2	3	5	78.125	60	70	95	76.087	7	0	21	8	15	12	9	13	11	89	7	1	89	0	5	1	9	1	0	4	0	2	20	2	15	0	0	0	0	1	0	0	0
17	1	2	2	4	5	100	100	75	80	90.2174	3	0	17	7	12	11	10	14	10	81	3	0	81	0	0	0	1	0	0	1	1	1	4	2	1	0	0	0	0	0	0	0	0
17	1	2	1	2	5	93.75	65	95	95	88.0435	4	0	19	11	16	15	14	12	15	102	4	0	102	0	1	0	0	2	1	4	1	4	16	5	1	0	0	0	0	0	0	0	0
17	1	1	1	4	5	90.625	90	90	85	89.1304	6	0	17	19	14	15	13	14	15	107	6	1	107	1	2	0	6	1	0	4	2	3	19	5	8	0	0	0	0	0	0	0	0
17	1	2	2	#NULL!	3	87.5	85	100	95	91.3043	7	0	16	9	15	14	11	13	16	94	7	1	94	0	4	0	1	0	1	1	1	7	17	8	5	0	0	0	0	1	0	0	0
17	2	3	1	4	5	75	50	80	55	66.3043	5	1	17	6	14	14	14	11	13	89	5	1	89	0	5	0	12	0	3	#NULL!	0	5	30	5	17	0	0	0	0	0	0	1	0
18	2	3	2	5	5	90.625	55	85	65	76.087	6	0	13	8	15	14	13	14	15	92	6	2	92	0	2	2	7	2	1	4	0	9	21	9	11	0	0	0	1	1	0	0	0
18	2	2	1	4	5	100	100	100	100	100	0	0	17	7	12	11	10	13	12	82	0	2	82	0	2	5	3	0	0	2	2	1	10	3	10	0	0	0	0	0	0	0	0
18	2	2	1	2	3	90.625	85	100	85	90.2174	4	0	14	7	16	13	6	12	14	82	4	1	82	0	0	1	2	1	0	3	0	1	9	1	3	0	0	0	0	0	0	0	0
18	2	4	3	3	5	100	85	85	75	88.0435	20	0	21	7	15	14	12	15	15	99	20	1	99	0	2	3	3	4	#NULL!	0	0	5	18	5	8	0	0	0	1	0	0	0	0
17	2	3	1	5	5	75	65	75	65	70.6522	11	0	19	6	15	14	12	12	14	92	11	1	92	0	0	2	0	0	0	0	0	0	0	0	2	0	0	0	0	0	1	0	0
17	2	3	1	5	5	81.25	50	85	65	71.7391	10	0	17	8	14	12	12	14	13	90	10	1	90	0	1	2	3	1	0	0	0	1	9	1	6	0	0	0	0	0	0	0	0
15	2	2	1	3	5	90.625	50	100	80	81.5217	9	0	16	9	16	9	13	14	12	89	9	0	89	0	3	4	6	3	1	2	1	6	24	7	13	0	0	0	0	0	0	0	0
17	2	4	2	4	5	84.375	65	85	65	76.087	24	0	14	6	15	12	14	14	11	86	24	2	86	0	0	2	5	3	0	7	2	12	35	14	7	0	0	0	0	1	0	0	0
17	2	3	3	2	5	100	85	100	95	95.6522	10	0	17	8	12	13	11	12	14	87	10	0	87	0	0	2	2	2	0	1	0	0	6	0	4	0	0	0	0	0	0	0	0
17	2	1	1	4	4	93.75	75	100	90	90.2174	13	0	20	9	13	18	13	16	18	107	13	1	107	1	0	3	7	4	0	2	0	8	24	8	10	0	0	0	0	0	0	0	0
15	1	4	3	4	5	75	75	70	70	72.8261	19	0	21	9	16	15	12	16	13	102	19	1	102	0	0	0	4	3	0	6	0	6	24	6	4	0	0	0	0	0	0	0	0
17	2	3	1	4	5	75	65	85	70	73.913	12	0	18	8	16	14	12	13	13	94	12	0	94	0	4	5	8	5	1	7	2	6	41	8	17	1	0	0	0	0	0	0	0
17	2	#NULL!	2	3	5	87.5	50	95	60	75	31	0	16	14	13	12	13	8	13	89	31	0	89	0	1	0	2	1	0	1	1	4	12	5	3	0	0	0	0	1	0	0	0
17	2	6	5	4	5	68.75	85	95	90	82.6087	0	0	18	12	15	13	16	15	17	106	0	1	106	1	3	4	4	4	1	6	2	10	36	12	11	0	0	0	0	0	0	0	0
15	1	5	4	4	5	100	100	100	90	97.8261	2	0	20	10	15	19	14	16	15	109	2	2	109	1	1	0	2	1	0	4	0	0	7	0	3	0	0	0	0	0	0	0	0
15	1	3	1	4	5	75	75	70	70	72.8261	19	0	21	9	16	15	12	16	13	102	19	1	102	0	1	0	4	4	1	9	0	6	27	6	5	0	0	0	0	0	0	0	0
15	1	1	1	3	5	84.375	75	75	75	78.2609	11	0	18	9	19	13	13	20	12	104	11	0	104	0	0	1	1	1	1	3	0	2	10	2	2	0	0	0	0	0	1	0	0
15	1	2	1	2	5	53.125	70	45	60	56.5217	0	0	15	10	11	11	9	10	9	75	0	0	75	0	1	1	3	1	0	#NULL!	1	5	#NULL!	6	5	#NULL!	0	0	1	0	0	0	0
15	1	2	1	3	5	53.125	55	45	60	53.2609	13	0	15	10	11	11	9	10	9	75	13	0	75	0	2	0	4	1	1	0	1	3	19	4	6	0	0	0	0	0	0	0	0
15	2	3	3	4	4	37.5	35	95	20	45.6522	34	0	19	6	15	13	13	12	11	89	34	3	89	0	0	5	4	4	0	5	2	5	28	7	9	0	1	0	0	0	1	0	0
14	2	5	4	4	5	68.75	85	95	85	81.5217	22	0	20	11	13	15	16	17	13	105	22	0	105	1	6	1	5	1	6	4	0	5	25	5	12	0	0	0	0	0	0	0	0
15	2	2	1	4	5	50	55	70	65	58.6957	17	0	16	6	14	15	9	9	9	78	17	0	78	0	0	0	0	1	0	2	0	0	3	0	0	0	1	0	1	0	0	0	0
14	2	3	1	4	5	78.125	55	70	75	70.6522	24	0	21	8	15	16	15	14	15	104	24	2	104	0	6	4	7	5	3	4	2	9	35	11	17	0	0	0	0	0	0	0	0
15	2	3	1	4	5	68.75	65	80	70	70.6522	24	0	15	8	14	14	13	15	14	93	24	0	93	0	0	5	6	3	4	4	0	9	35	9	11	0	0	0	0	0	0	0	0
14	2	5	3	4	5	84.375	85	85	80	83.6957	18	0	23	8	14	16	12	14	13	100	18	0	100	0	4	5	10	1	3	4	0	3	29	3	19	0	0	0	0	0	0	0	0
15	1	3	3	4	5	75	75	35	55	61.9565	23	1	14	6	17	15	16	13	13	94	23	4	94	0	2	1	8	7	0	5	2	6	33	8	11	0	1	1	0	0	0	0	0
14	2	2	1	4	5	81.25	60	85	65	73.913	20	0	16	9	16	13	12	14	16	96	20	0	96	0	0	2	0	0	0	0	0	0	2	0	2	0	0	0	1	0	1	0	0
15	1	2	1	4	5	78.125	65	80	55	70.6522	18	1	20	7	10	12	11	13	11	84	18	3	84	0	1	2	2	2	0	6	0	2	14	2	5	0	1	0	0	1	1	0	0
15	2	1	1	4	5	84.375	80	90	70	81.5217	12	0	19	6	14	10	11	16	7	83	12	0	83	0	0	0	0	0	0	0	0	0	0	0	0	0	0	0	0	0	0	0	0
14	2	2	1	4	5	71.875	70	100	95	82.6087	11	0	12	7	15	15	11	11	12	83	11	0	83	0	2	3	4	3	1	8	1	8	31	9	9	0	0	0	0	0	0	0	0
15	2	2	2	4	5	65.625	60	90	60	68.4783	31	0	17	6	18	14	15	14	12	96	31	0	96	0	5	5	2	3	0	4	0	11	31	11	12	0	1	0	0	1	0	0	0
15	2	3	2	4	5	100	90	100	90	95.6522	1	0	20	15	17	14	14	13	20	113	1	0	113	1	3	2	2	#NULL!	1	3	1	7	23	8	7	0	0	0	0	0	0	0	0
15	2	4	4	1	5	81.25	95	100	95	91.3043	12	0	23	9	17	15	14	16	18	112	12	0	112	1	0	6	3	3	2	4	0	4	16	4	10	0	0	0	0	0	0	0	0
15	2	3	2	4	4	90.625	80	95	85	88.0435	5	0	19	6	20	19	15	15	21	115	5	1	115	1	2	3	13	2	1	5	0	10	41	10	18	1	0	0	1	0	0	0	0
14	2	2	1	#NULL!	2	93.75	60	80	100	84.7826	6	0	15	6	17	14	14	17	15	98	6	0	98	0	7	1	9	1	1	4	0	17	41	17	17	1	0	0	0	0	0	0	0
18	1	2	1	4	5	96.875	85	100	90	93.4783	1	0	12	22	15	14	15	15	14	107	1	1	107	1	3	1	3	0	0	6	4	#NULL!	38	19	7	0	0	0	1	0	0	0	0
16	1	5	1	5	5	84.375	100	80	30	75	11	0	15	9	12	14	16	18	12	96	11	0	96	0	1	2	3	2	2	7	2	#NULL!	36	15	7	0	0	0	0	0	0	0	0
13	2	3	1	3	5	84.375	80	95	60	80.4348	7	0	12	18	19	15	13	18	13	108	7	2	108	1	0	0	7	0	0	6	2	#NULL!	30	14	7	0	1	0	0	0	0	0	0
13	2	1	1	3	3	71.875	65	95	65	73.913	6	0	14	23	15	15	16	16	15	114	6	0	114	1	4	1	5	4	#NULL!	5	1	#NULL!	#NULL!	#NULL!	10	#NULL!	0	0	0	0	0	0	0
13	1	4	2	4	5	81.25	100	100	100	93.4783	10	0	9	12	17	10	11	11	12	82	10	0	82	0	1	1	5	2	2	7	0	#NULL!	28	8	7	0	0	0	0	0	0	0	0
13	1	5	1	3	5	96.875	100	100	100	98.913	10	1	9	12	14	11	11	11	11	79	10	0	79	0	0	0	1	0	0	1	#NULL!	3	8	3	1	0	0	0	1	0	0	1	0
13	2	4	2	3	3	62.5	75	100	65	73.913	17	1	14	22	15	17	19	16	14	117	17	2	117	1	3	4	2	0	1	6	0	#NULL!	19	7	9	0	0	0	1	0	1	0	0
12	2	4	2	3	5	100	100	95	100	98.913	1	0	9	17	10	15	14	12	12	89	1	0	89	0	0	0	0	2	0	2	#NULL!	0	3	0	0	0	0	0	0	0	0	0	0
13	1	2	1	4	5	90.625	100	95	75	90.2174	3	0	11	24	15	16	19	18	17	120	3	1	120	1	2	2	2	3	0	5	#NULL!	3	16	3	6	0	0	0	0	1	0	0	0
16	2	4	3	3	6	84.375	60	85	70	76.087	28	1	12	22	18	21	22	19	13	127	28	2	127	1	2	0	8	5	3	10	#NULL!	#NULL!	#NULL!	#NULL!	10	#NULL!	0	0	0	0	1	0	0
17	2	3	1	3	5	78.125	85	100	80	84.7826	9	0	8	11	15	15	16	14	12	91	9	1	91	0	1	3	1	3	0	1	0	#NULL!	#NULL!	#NULL!	5	#NULL!	0	0	0	0	0	0	0
17	2	2	2	3	5	84.375	80	95	85	85.8696	13	0	14	21	14	14	17	15	18	113	13	3	113	1	1	2	5	2	0	1	0	#NULL!	19	5	8	0	0	0	0	1	1	0	0
13	1	4	4	3	5	78.125	80	95	85	83.6957	5	0	9	22	14	13	13	11	14	96	5	2	96	0	4	5	10	2	2	6	#NULL!	18	50	19	19	1	0	0	0	1	1	0	0
14	1	2	2	3	3	71.875	60	65	55	64.1304	23	1	17	19	17	20	20	20	18	131	23	2	131	1	5	3	7	9	0	9	#NULL!	#NULL!	#NULL!	#NULL!	15	#NULL!	1	1	0	0	0	1	0
15	2	4	2	3	5	62.5	65	90	60	68.4783	15	0	10	17	14	21	12	13	12	99	15	1	99	0	3	1	5	3	0	9	1	#NULL!	44	21	9	1	0	0	0	0	0	0	0
14	2	3	2	4	4	65.625	60	75	65	66.3043	26	0	11	21	16	16	20	16	15	115	26	1	115	1	1	4	3	2	1	2	1	#NULL!	21	9	8	0	0	0	0	1	1	0	0
14	1	3	2	4	5	84.375	80	95	95	88.0435	1	0	11	23	20	19	18	13	14	118	1	1	118	1	1	0	2	#NULL!	#NULL!	#NULL!	2	#NULL!	#NULL!	#NULL!	3	#NULL!	0	0	0	0	0	0	0
13	2	1	1	4	5	78.125	70	75	85	77.1739	1	0	13	24	14	18	19	16	16	120	1	0	120	1	1	2	7	3	0	4	4	#NULL!	28	7	10	0	0	0	0	0	0	0	0
15	1	2	2	4	4	81.25	85	95	75	83.6957	11	0	20	9	17	13	15	12	16	102	11	2	102	0	1	4	3	3	1	7	#NULL!	4	29	7	8	0	0	0	0	1	0	0	0
13	2	4	2	3	5	65.625	70	90	70	72.8261	27	0	9	22	16	16	17	16	16	112	27	1	112	1	0	0	3	2	1	4	0	#NULL!	25	9	3	0	0	0	1	0	0	0	0
13	2	4	2	3	5	100	100	100	100	100	0	0	6	6	9	6	6	6	6	45	0	0	45	0	3	6	10	2	2	7	0	#NULL!	38	7	19	0	0	0	0	0	0	0	0
13	1	4	1	4	4	100	100	100	100	100	0	0	6	6	9	6	6	6	6	45	0	0	45	0	2	3	6	5	2	8	1	#NULL!	36	#NULL!	11	0	0	0	0	0	0	0	0
13	2	5	1	4	5	59.375	60	60	55	58.6957	21	0	13	20	14	16	15	16	16	110	21	0	110	1	4	1	4	3	1	6	1	#NULL!	23	3	10	0	0	0	0	0	0	0	0
13	2	4	2	3	5	71.875	65	85	75	73.913	20	0	8	19	15	14	15	16	15	102	20	0	102	0	5	2	5	1	3	#NULL!	0	#NULL!	19	2	12	0	0	0	0	0	0	0	0
14	1	4	1	3	5	100	100	100	80	95.6522	5	0	6	21	15	9	15	8	9	83	5	2	83	0	2	1	5	3	0	6	0	#NULL!	26	8	8	0	0	0	0	0	0	0	0
13	1	1	1	4	5	93.75	80	95	85	89.1304	4	0	22	8	19	13	12	22	14	110	4	0	110	1	0	0	1	#NULL!	#NULL!	#NULL!	0	#NULL!	15	5	1	0	0	0	0	0	0	0	0
13	1	2	1	3	5	93.75	85	100	90	92.3913	3	0	13	6	12	12	15	9	12	79	3	1	79	0	0	0	3	0	1	1	#NULL!	#NULL!	8	2	3	0	0	0	0	0	0	0	0
13	1	2	1	2	2	90.625	95	100	95	94.5652	5	0	20	6	18	15	19	20	15	113	5	1	113	1	7	2	9	4	2	8	#NULL!	#NULL!	45	11	18	1	0	0	0	0	0	0	0
13	1	1	1	2	5	100	100	100	100	100	0	0	6	6	9	6	6	6	6	45	0	0	45	0	2	4	4	3	1	4	2	#NULL!	33	11	10	0	0	0	0	0	0	0	0
13	1	3	3	3	5	100	80	100	100	95.6522	1	0	18	6	18	15	15	21	15	108	1	0	108	1	0	0	2	0	0	0	1	#NULL!	4	1	2	0	0	0	0	0	0	0	0
13	1	2	1	3	4	87.5	70	65	70	75	11	0	14	6	12	12	9	12	15	80	11	2	80	0	5	0	3	#NULL!	#NULL!	#NULL!	1	#NULL!	26	7	8	0	0	0	0	0	0	1	0
14	2	2	2	4	2	93.75	80	90	85	88.0435	1	0	20	17	14	17	22	16	16	122	1	1	122	1	0	1	2	1	0	1	#NULL!	4	9	4	3	0	0	0	0	0	0	0	0
13	2	2	2	2	2	100	85	100	90	94.5652	6	0	21	9	16	17	12	19	17	111	6	0	111	1	1	0	0	1	0	0	0	#NULL!	3	1	1	0	0	0	0	0	0	0	0
13	1	2	2	3	2	100	100	80	85	92.3913	11	0	14	7	11	16	6	17	12	83	11	1	83	0	0	1	0	0	0	3	2	#NULL!	16	8	1	0	0	0	0	0	1	0	0
13	1	2	2	3	5	100	80	100	95	94.5652	2	0	21	12	15	16	15	15	16	110	2	0	110	1	0	0	2	#NULL!	0	#NULL!	#NULL!	#NULL!	2	0	2	0	0	0	0	0	0	0	0
17	1	4	4	3	5	87.5	80	95	85	86.9565	2	0	15	10	15	14	11	14	16	95	2	0	95	0	1	0	2	2	0	4	0	#NULL!	12	2	3	0	0	0	0	0	0	0	0
17	2	2	2	3	5	96.875	95	100	100	97.8261	1	0	18	6	15	12	12	19	18	100	1	0	100	0	1	0	0	2	0	0	2	#NULL!	9	6	1	0	0	0	0	0	0	0	0
17	2	3	2	2	2	84.375	70	90	100	85.8696	16	0	18	8	16	15	13	12	12	94	16	0	94	0	0	1	2	#NULL!	1	2	#NULL!	1	9	1	3	0	0	0	1	1	1	1	1
17	1	2	1	3	6	93.75	80	80	80	84.7826	7	0	18	10	16	16	12	16	15	103	7	2	103	0	3	3	8	1	1	5	#NULL!	13	39	16	14	0	0	0	0	1	0	0	0
15	1	3	3	4	5	75	75	70	70	72.8261	19	0	16	6	14	14	10	14	17	91	19	0	91	0	3	0	0	3	4	2	6	#NULL!	27	13	3	0	0	0	0	0	0	0	0
15	1	1	1	#NULL!	3	87.5	75	75	75	79.3478	4	0	12	22	16	16	19	17	18	120	4	0	120	1	3	2	#NULL!	#NULL!	2	8	2	22	57	24	15	1	0	0	0	1	1	0	0
13	2	4	4	4	5	75	65	65	55	66.3043	20	0	17	9	16	16	19	14	15	106	20	1	106	1	#NULL!	9	12	8	5	10	6	8	60	14	23	1	0	0	0	1	0	1	0
15	2	3	1	3	5	71.875	65	90	100	80.4348	28	0	18	6	17	13	10	16	14	94	28	0	94	0	#NULL!	#NULL!	#NULL!	3	4	10	9	19	61	28	18	1	0	0	0	0	0	0	0
18	1	3	2	3	5	84.375	70	85	80	80.4348	6	0	15	7	14	12	14	15	15	92	6	1	92	0	5	#NULL!	9	3	4	12	4	23	60	27	16	1	0	0	0	0	1	0	0
16	2	1	1	5	5	93.75	40	70	100	78.2609	14	0	8	24	16	16	15	18	17	114	14	0	114	1	4	#NULL!	4	2	0	3	1	1	16	2	8	0	0	0	0	0	0	0	0
18	2	3	2	3	5	100	80	100	85	92.3913	3	0	19	8	18	16	14	15	15	105	3	1	105	1	0	#NULL!	#NULL!	0	0	3	0	0	3	0	1	0	0	0	0	0	0	0	0
16	2	2	2	1	5	87.5	75	100	100	90.2174	16	0	12	22	13	15	15	14	16	107	16	0	107	1	0	#NULL!	2	2	0	0	1	6	13	7	5	0	0	0	0	0	0	0	0
16	2	2	1	6	5	75	85	100	60	79.3478	10	0	11	21	14	15	17	21	14	113	10	1	113	1	1	#NULL!	6	1	2	1	1	3	18	4	8	0	0	0	1	0	1	0	0
16	2	2	1	4	5	81.25	55	75	90	76.087	11	0	16	20	14	19	21	21	19	130	11	0	130	1	12	#NULL!	11	10	10	13	2	16	80	18	29	1	1	0	0	1	0	0	0
15	2	3	1	4	3	81.25	50	95	85	78.2609	13	0	9	24	18	18	19	21	16	125	13	1	125	1	#NULL!	4	5	1	1	4	2	8	30	10	11	0	0	0	0	0	0	0	0
17	2	1	1	4	5	68.75	60	90	70	71.7391	17	0	12	24	16	19	18	20	15	124	17	1	124	1	2	#NULL!	3	0	0	3	0	6	24	6	7	0	0	0	1	1	1	0	0
18	2	3	2	3	5	100	50	80	45	72.8261	7	0	11	24	18	18	14	18	18	121	7	0	121	1	4	#NULL!	3	7	2	#NULL!	1	5	29	6	11	0	0	0	0	0	0	0	0
13	1	3	2	3	5	96.875	95	100	100	97.8261	7	0	13	18	15	21	14	16	15	112	7	0	112	1	1	0	#NULL!	5	#NULL!	7	1	6	32	7	7	0	0	0	1	1	1	0	0
13	2	5	1	4	5	84.375	100	95	100	93.4783	4	0	11	15	12	10	7	8	13	76	4	0	76	0	8	#NULL!	12	7	3	10	2	13	65	15	27	1	0	0	0	0	0	0	0
13	2	5	2	3	5	93.75	100	100	100	97.8261	4	0	9	12	12	13	9	8	12	75	4	0	75	0	0	#NULL!	2	2	0	2	0	3	14	3	4	0	0	0	0	0	0	0	0
12	2	4	4	3	5	68.75	80	65	70	70.6522	13	0	15	23	15	19	19	18	16	125	13	0	125	1	2	3	#NULL!	7	2	#NULL!	1	4	31	5	11	0	0	0	0	0	0	0	0
13	2	3	2	4	5	75	70	80	80	76.087	4	0	11	21	12	15	16	16	13	104	4	2	104	0	4	0	#NULL!	1	0	#NULL!	0	11	38	11	10	0	0	0	0	0	0	1	0
13	2	3	1	5	5	100	100	100	100	100	0	0	8	22	15	16	16	9	15	101	0	1	101	0	2	1	#NULL!	#NULL!	1	4	2	9	29	11	8	0	1	0	0	0	0	0	0
13	2	5	3	3	#NULL!	93.75	100	100	100	97.8261	4	0	8	11	14	12	10	11	12	78	4	0	78	0	4	#NULL!	8	1	2	6	1	9	30	10	14	0	0	0	0	0	0	0	0
13	2	4	2	4	5	96.875	100	100	95	97.8261	9	1	7	14	11	12	11	12	6	73	9	0	73	0	0	3	#NULL!	1	0	1	1	1	10	2	4	0	0	0	0	1	0	1	0
14	2	5	2	4	5	90.625	100	100	90	94.5652	3	0	11	18	12	15	14	11	16	97	3	0	97	0	#NULL!	0	0	0	#NULL!	0	1	0	1	1	0	0	0	0	0	0	0	0	0
12	2	2	1	3	5	84.375	70	100	95	86.9565	6	0	13	23	16	20	16	21	18	127	6	2	127	1	3	4	#NULL!	7	0	6	3	5	43	8	17	1	0	0	0	0	0	0	0
13	2	1	1	5	2	68.75	60	55	65	63.0435	1	0	13	22	17	17	18	19	18	124	1	2	124	1	0	0	#NULL!	2	0	0	0	2	7	2	1	0	0	0	1	0	0	0	0
12	2	1	1	3	5	90.625	75	90	85	85.8696	10	1	7	24	15	14	17	11	14	102	10	0	102	0	3	#NULL!	5	5	0	7	1	12	37	13	13	0	1	0	0	0	0	0	0
12	2	2	2	3	5	78.125	80	95	80	82.6087	4	0	7	21	10	14	17	14	16	99	4	0	99	0	0	0	#NULL!	0	0	2	0	1	7	1	2	0	0	0	0	0	0	0	0
12	2	2	1	4	5	75	70	100	75	79.3478	7	0	7	23	15	15	16	14	13	103	7	0	103	0	2	#NULL!	9	3	0	6	0	6	29	6	15	0	0	0	0	0	0	0	0
13	2	2	2	6	2	65.625	65	80	80	71.7391	12	1	11	23	17	17	16	14	13	111	12	1	111	1	0	2	#NULL!	3	0	4	1	2	16	3	7	0	1	0	1	0	0	0	0
12	2	2	2	2	2	84.375	60	85	90	80.4348	8	1	10	23	16	13	16	14	17	109	8	1	109	1	#NULL!	0	0	1	0	1	0	1	4	1	0	0	1	0	1	0	0	0	0
16	2	6	6	3	5	93.75	80	100	85	90.2174	5	0	24	23	20	16	15	19	14	131	5	1	131	1	0	0	#NULL!	3	0	0	2	3	11	5	1	0	0	0	0	0	0	0	0
14	1	2	1	4	5	96.875	90	100	90	94.5652	8	0	11	20	15	12	17	14	18	107	8	1	107	1	#NULL!	3	0	2	1	2	2	3	14	5	3	0	1	0	0	0	0	0	0
14	2	2	2	3	5	71.875	60	100	75	76.087	49	0	14	24	19	18	15	17	18	125	49	0	125	1	2	#NULL!	#NULL!	6	2	4	0	4	34	4	17	0	0	0	0	0	0	0	0
18	2	1	1	4	5	87.5	60	80	75	77.1739	13	0	12	24	19	18	20	17	14	124	13	1	124	1	9	4	#NULL!	5	0	5	3	10	45	13	20	1	0	0	0	1	0	0	0
17	2	2	1	4	3	31.25	65	100	55	58.6957	6	0	16	20	13	18	22	19	17	125	6	0	125	1	1	#NULL!	2	5	1	3	1	6	20	7	4	0	0	0	0	0	0	0	0
15	2	2	2	2	3	96.875	85	100	85	92.3913	12	1	7	19	16	13	16	12	16	99	12	0	99	0	#NULL!	#NULL!	0	1	#NULL!	1	0	0	4	0	3	0	1	0	0	1	0	1	0
18	2	3	3	#NULL!	#NULL!	71.875	60	70	75	69.5652	19	0	13	6	11	12	12	12	13	79	19	1	79	0	7	5	#NULL!	3	3	4	0	16	44	16	22	1	0	0	1	0	1	0	0
17	1	1	1	4	#NULL!	96.875	75	75	85	84.7826	15	0	15	16	17	20	13	12	12	105	15	4	105	1	2	#NULL!	5	4	0	2	2	11	28	13	8	0	0	0	0	0	0	0	0
17	2	2	1	3	5	87.5	45	85	60	71.7391	31	0	15	23	15	15	19	16	21	124	31	0	124	1	4	6	#NULL!	0	0	7	1	8	29	9	14	0	0	0	0	0	0	0	0
15	1	3	1	4	4	90.625	75	90	80	84.7826	15	0	8	9	9	7	8	6	6	53	15	1	53	0	5	#NULL!	2	1	1	1	0	8	16	8	10	0	0	0	0	0	0	0	0
13	2	2	#NULL!	#NULL!	#NULL!	96.875	85	95	85	91.3043	10	0	9	24	15	14	19	13	14	108	10	0	108	1	0	#NULL!	4	0	0	2	0	3	17	3	10	0	0	0	0	0	0	0	0
14	2	2	2	5	5	75	70	75	65	71.7391	24	0	8	24	13	15	16	15	15	106	24	2	106	1	10	#NULL!	8	2	3	4	1	10	44	11	26	1	0	0	0	0	0	0	0
14	2	1	1	3	5	78.125	65	100	75	79.3478	5	0	9	24	14	15	15	12	15	104	5	0	104	0	0	#NULL!	1	0	0	1	0	0	3	0	1	0	0	0	0	0	0	0	0
15	2	1	1	4	5	81.25	80	100	70	82.6087	4	0	18	24	14	13	16	19	13	117	4	0	117	1	1	#NULL!	3	2	1	5	0	12	28	12	6	0	0	0	0	0	0	1	0
15	2	2	1	2	5	84.375	60	85	75	77.1739	13	0	18	6	17	16	14	18	17	106	13	0	106	1	0	#NULL!	2	0	0	0	0	1	3	1	2	0	0	0	0	0	0	0	0
17	2	2	2	#NULL!	5	68.75	60	75	60	66.3043	22	1	13	7	10	11	13	11	12	77	22	3	77	0	#NULL!	3	7	1	1	2	0	4	20	4	15	0	0	0	0	0	0	1	0
13	1	4	1	4	5	75	75	85	45	70.6522	12	0	10	19	17	12	15	13	12	98	12	4	98	0	0	#NULL!	2	3	#NULL!	#NULL!	1	13	26	14	2	0	0	0	1	0	0	0	0
13	1	4	2	4	5	65.625	70	65	70	67.3913	18	0	9	22	13	14	16	14	10	98	18	1	98	0	4	#NULL!	2	2	2	3	0	4	23	4	11	0	0	0	1	1	0	0	0
13	2	3	1	4	5	100	100	100	100	100	0	0	6	6	9	6	6	6	6	45	0	0	45	0	4	#NULL!	9	2	#NULL!	3	0	10	36	10	17	0	0	0	0	0	0	0	0
13	2	5	2	4	#NULL!	100	100	100	100	100	0	0	6	6	9	6	6	6	6	45	0	0	45	0	0	#NULL!	6	2	1	3	1	16	33	17	9	0	0	0	0	0	0	0	0
13	2	5	1	3	5	100	100	100	100	100	0	0	6	6	9	6	6	6	6	45	0	0	45	0	#NULL!	#NULL!	6	4	#NULL!	4	0	11	36	11	10	0	0	0	0	0	0	0	0
13	2	4	2	4	#NULL!	100	100	100	100	100	0	0	6	6	9	6	6	6	6	45	0	0	45	0	0	0	#NULL!	4	0	6	0	3	19	3	2	0	0	0	0	0	0	0	0
13	1	5	2	2	5	100	95	70	65	84.7826	0	0	9	18	14	13	14	9	15	92	0	2	92	0	#NULL!	#NULL!	3	0	0	3	1	2	17	3	5	0	0	0	0	0	0	0	0
14	1	4	2	4	5	81.25	60	65	65	69.5652	8	0	8	21	13	14	10	11	13	90	8	1	90	0	2	0	#NULL!	#NULL!	1	#NULL!	2	8	35	10	9	0	0	0	0	0	0	0	0
14	2	5	3	4	5	68.75	75	85	60	71.7391	9	0	16	19	12	16	16	16	14	109	9	1	109	1	3	1	#NULL!	2	0	4	3	11	36	14	12	0	0	0	0	0	0	0	0
14	2	5	2	4	5	46.875	45	45	25	41.3043	39	1	20	8	12	18	11	18	16	103	39	0	103	0	5	#NULL!	10	#NULL!	1	#NULL!	2	8	52	10	20	1	1	0	0	0	0	0	0
14	2	5	3	4	2	90.625	95	95	100	94.5652	1	0	11	23	13	11	9	12	12	91	1	0	91	0	1	0	#NULL!	2	0	8	0	14	28	14	3	0	0	0	0	0	0	0	0
13	2	2	2	4	5	78.125	60	100	75	78.2609	10	0	17	6	15	12	12	16	17	95	10	0	95	0	#NULL!	5	5	4	1	0	0	5	20	5	11	0	0	0	0	1	1	0	0
13	1	3	2	2	5	68.75	80	95	95	82.6087	5	0	16	9	15	12	6	8	15	81	5	0	81	0	4	2	#NULL!	5	4	5	0	6	39	6	13	0	1	0	0	0	0	0	0
13	2	1	1	4	5	84.375	100	90	90	90.2174	4	0	13	7	14	15	14	11	17	91	4	0	91	0	0	#NULL!	1	2	0	2	0	6	11	6	1	0	0	0	0	0	0	0	0
13	2	3	3	#NULL!	3	90.625	60	100	100	88.0435	3	0	15	6	11	14	14	10	14	84	3	0	84	0	0	#NULL!	1	1	0	5	2	12	29	14	3	0	0	0	0	1	0	0	0
13	1	1	1	#NULL!	4	87.5	60	95	80	81.5217	10	0	13	7	10	11	7	8	8	64	10	1	64	0	2	0	#NULL!	#NULL!	0	#NULL!	0	4	17	4	7	0	0	0	0	0	0	0	0
15	2	4	3	4	5	84.375	75	95	75	82.6087	7	0	15	9	13	12	13	12	13	87	7	0	87	0	5	0	#NULL!	1	0	5	0	11	29	11	10	0	0	0	0	0	0	0	0
15	2	4	3	3	2	96.875	70	100	95	91.3043	8	0	21	8	16	12	13	18	16	104	8	1	104	0	#NULL!	1	#NULL!	2	0	4	0	3	16	3	7	0	0	0	0	0	0	0	0
15	1	2	2	4	5	90.625	85	100	85	90.2174	2	0	21	9	18	9	15	12	9	93	2	0	93	0	4	0	#NULL!	1	0	2	0	4	16	4	5	0	1	0	0	0	0	0	0
15	1	3	3	4	5	90.625	60	90	90	83.6957	7	0	21	6	15	18	15	12	15	102	7	1	102	0	0	#NULL!	1	1	2	3	0	4	14	4	5	0	0	0	0	1	1	0	0
15	1	2	1	2	2	78.125	75	80	75	77.1739	19	0	18	10	14	16	10	11	18	97	19	1	97	0	0	4	#NULL!	2	#NULL!	5	0	6	20	6	7	0	0	0	0	0	0	0	0
13	1	3	2	2	2	93.75	75	85	80	84.7826	4	0	17	8	16	17	12	17	15	102	4	3	102	0	#NULL!	1	2	0	2	3	2	2	22	4	5	0	0	0	0	0	0	0	0
13	2	1	1	3	3	90.625	100	100	90	94.5652	3	0	22	6	16	14	12	19	15	104	3	0	104	0	2	#NULL!	3	0	1	0	0	3	10	3	5	0	0	0	0	0	0	0	0
13	2	1	1	2	5	68.75	65	80	85	73.913	7	0	21	6	16	14	14	12	15	98	7	0	98	0	0	2	#NULL!	1	0	0	1	0	5	1	3	0	0	0	0	0	0	0	0
13	2	2	2	#NULL!	5	84.375	60	80	75	76.087	16	0	21	6	15	13	13	13	15	96	16	2	96	0	#NULL!	0	#NULL!	2	0	2	0	7	16	7	5	0	0	0	0	0	0	0	0
13	2	2	1	5	5	93.75	80	100	100	93.4783	5	0	19	9	16	14	11	19	16	104	5	0	104	0	3	#NULL!	4	5	0	7	0	8	33	8	10	0	0	0	1	0	0	0	0
13	1	1	1	3	5	87.5	100	100	100	95.6522	0	0	18	6	17	14	14	12	15	96	0	1	96	0	1	5	#NULL!	2	0	3	0	3	#NULL!	3	#NULL!	#NULL!	0	0	0	0	0	0	0
13	2	3	3	#NULL!	2	87.5	95	100	95	93.4783	5	0	23	8	18	15	11	13	15	103	5	0	103	0	0	#NULL!	0	1	0	0	1	6	12	7	2	0	0	0	0	0	0	0	0
13	2	4	4	2	5	96.875	100	100	90	96.7391	5	0	22	6	18	15	9	18	18	106	5	1	106	1	2	#NULL!	4	4	2	3	1	8	31	9	6	0	1	0	0	0	0	0	0
13	2	2	1	3	5	81.25	90	100	90	89.1304	6	0	18	7	16	14	14	12	17	98	6	0	98	0	0	#NULL!	0	1	#NULL!	0	1	4	#NULL!	5	2	#NULL!	0	0	0	0	0	0	0
13	2	3	2	#NULL!	5	96.875	75	95	60	83.6957	3	0	21	6	17	13	14	16	16	103	3	0	103	0	2	#NULL!	4	2	0	1	1	2	15	3	10	0	0	0	0	0	0	0	0
13	1	2	2	2	5	93.75	50	25	15	52.1739	21	0	14	9	15	14	8	15	20	95	21	1	95	0	0	#NULL!	4	2	1	5	0	7	20	7	4	0	0	0	1	0	0	0	0
13	1	2	1	4	5	78.125	80	90	75	80.4348	25	0	17	9	15	13	12	12	14	92	25	0	92	0	0	#NULL!	1	0	0	3	2	9	21	11	7	0	0	0	1	0	1	0	0
13	2	2	2	#NULL!	3	93.75	90	90	90	91.3043	4	0	18	7	17	17	14	17	16	106	4	1	106	1	0	1	#NULL!	3	0	2	2	5	15	7	3	0	0	0	0	0	0	0	0
13	1	2	1	3	5	71.875	65	80	55	68.4783	27	0	12	10	16	14	14	12	15	93	27	2	93	0	#NULL!	5	7	2	0	4	1	11	35	12	14	0	0	0	0	0	1	0	0
13	2	3	1	5	5	81.25	70	90	75	79.3478	4	0	16	24	16	21	17	20	19	133	4	5	133	1	4	#NULL!	7	7	2	8	1	15	48	16	16	1	0	0	0	0	0	0	0
13	2	2	2	3	5	56.25	55	55	55	55.4348	29	0	16	24	19	19	17	19	13	127	29	4	127	1	0	#NULL!	2	3	0	1	1	2	14	3	6	0	0	0	1	0	0	0	0
14	2	2	1	6	5	93.75	70	90	95	88.0435	3	0	12	22	12	15	17	15	15	108	3	1	108	1	3	2	#NULL!	0	1	#NULL!	0	11	23	11	9	0	0	0	1	1	0	0	0
14	1	6	6	5	5	84.375	80	100	85	86.9565	20	0	12	6	13	10	7	10	9	67	20	0	67	0	0	#NULL!	2	0	0	0	0	0	2	0	3	0	0	0	0	1	0	0	0
13	1	3	2	4	5	75	65	80	60	70.6522	34	0	11	8	14	13	8	14	13	81	34	0	81	0	2	#NULL!	6	2	0	0	1	6	18	7	10	0	0	0	0	0	0	0	0
15	2	3	3	4	5	75	70	95	75	78.2609	10	0	12	24	16	15	11	19	18	115	10	0	115	1	#NULL!	1	5	5	3	8	3	14	44	17	8	1	0	0	0	0	0	0	0
14	1	4	2	4	2	84.375	70	90	85	82.6087	13	0	14	15	13	14	18	19	14	107	13	2	107	1	#NULL!	2	3	1	1	5	3	10	27	13	8	0	0	0	0	0	0	0	0
13	1	2	2	3	5	71.875	55	80	65	68.4783	17	0	14	21	14	16	15	15	14	109	17	1	109	1	1	#NULL!	4	#NULL!	1	8	2	15	36	17	6	0	0	0	0	1	1	1	0
14	2	3	3	3	5	78.125	45	70	55	64.1304	39	0	15	6	15	14	10	12	14	86	39	1	86	0	9	#NULL!	19	2	3	8	0	9	64	9	40	1	0	0	1	1	1	0	0
14	2	2	2	5	5	90.625	80	70	60	77.1739	10	0	17	6	14	13	13	16	14	93	10	0	93	0	3	#NULL!	5	4	1	5	1	6	28	7	14	0	0	0	0	0	0	1	0
14	1	2	1	3	5	84.375	60	90	75	78.2609	34	0	22	9	15	14	11	13	14	98	34	0	98	0	1	#NULL!	1	2	0	5	0	7	17	7	6	0	0	0	0	1	0	0	0
18	2	1	1	4	4	100	100	100	100	100	0	0	20	8	13	12	13	19	14	99	0	0	99	0	0	2	#NULL!	3	0	4	1	4	#NULL!	5	#NULL!	#NULL!	0	0	0	0	0	0	0
18	2	3	3	3	5	84.375	70	95	35	72.8261	22	0	21	6	19	12	12	16	16	102	22	0	102	0	3	#NULL!	6	2	0	5	1	10	#NULL!	11	15	#NULL!	0	0	0	0	0	0	0
18	2	5	5	0	5	90.625	75	100	75	85.8696	10	0	18	8	17	11	11	14	19	98	10	0	98	0	#NULL!	4	4	3	#NULL!	7	2	11	39	13	12	0	0	0	0	0	0	0	0
18	1	2	1	2	2	100	75	75	80	84.7826	13	0	17	13	15	14	11	16	15	101	13	0	101	0	#NULL!	2	3	1	0	2	1	4	#NULL!	5	#NULL!	#NULL!	0	0	0	0	0	0	0
17	2	4	3	4	2	84.375	70	90	70	79.3478	12	0	20	6	16	12	14	14	11	93	12	0	93	0	2	#NULL!	1	0	0	0	0	2	10	2	12	0	0	0	0	0	1	0	0
17	2	3	2	3	2	96.875	90	95	90	93.4783	1	0	22	8	17	13	14	21	17	112	1	0	112	1	1	#NULL!	5	1	2	2	0	2	18	2	8	0	0	0	0	0	0	0	0
17	2	3	1	2	2	87.5	50	90	85	79.3478	24	0	18	7	14	16	13	14	16	98	24	0	98	0	2	#NULL!	2	1	1	2	2	8	23	10	7	0	0	0	1	0	1	0	0
15	2	2	2	2	5	84.375	75	60	80	76.087	22	0	15	7	13	13	10	9	12	79	22	0	79	0	0	1	#NULL!	0	0	0	0	0	#NULL!	0	#NULL!	#NULL!	0	0	0	1	0	0	0
15	2	4	1	3	5	93.75	75	85	100	89.1304	13	0	24	7	13	15	12	15	15	101	13	0	101	0	2	#NULL!	3	2	0	5	2	4	24	6	7	0	0	0	0	0	0	0	0
18	1	4	2	3	5	78.125	75	100	70	80.4348	21	0	22	7	16	11	12	13	15	96	21	0	96	0	1	#NULL!	1	1	0	#NULL!	0	2	13	2	6	0	0	1	0	0	1	0	0
16	2	3	3	3	5	81.25	70	85	85	80.4348	14	0	10	21	15	14	19	17	17	113	14	0	113	1	4	#NULL!	5	3	3	3	3	4	28	7	12	0	0	0	0	0	0	0	0
17	2	2	2	4	5	59.375	35	45	55	50	24	0	19	9	10	13	12	9	13	85	24	1	85	0	#NULL!	14	11	#NULL!	5	8	3	13	65	16	35	1	0	0	1	0	0	0	0
17	2	2	1	2	5	93.75	85	85	90	89.1304	10	0	18	8	13	14	11	11	13	88	10	0	88	0	1	#NULL!	2	1	0	0	0	2	13	2	11	0	0	0	0	0	0	0	0
16	1	3	2	#NULL!	2	93.75	100	100	100	97.8261	26	0	17	8	10	12	13	10	15	85	26	2	85	0	0	0	#NULL!	0	0	1	0	0	3	0	1	0	0	0	0	1	0	0	0
17	1	2	2	#NULL!	5	93.75	80	100	85	90.2174	9	0	21	6	15	15	10	18	15	100	9	4	100	0	0	#NULL!	0	0	0	0	0	0	0	0	0	0	0	0	0	1	0	0	0
18	2	3	2	3	5	90.625	80	95	75	85.8696	12	0	18	7	16	17	18	14	14	104	12	3	104	0	#NULL!	3	1	1	#NULL!	#NULL!	1	6	#NULL!	7	#NULL!	#NULL!	0	0	0	0	0	0	0
17	2	#NULL!	6	5	5	81.25	90	100	80	86.9565	4	0	21	10	17	14	12	22	14	110	4	1	110	1	3	5	#NULL!	2	3	7	0	13	#NULL!	13	#NULL!	#NULL!	0	0	0	0	0	0	0
17	2	4	3	3	5	100	100	100	100	100	1	0	22	9	16	17	18	12	15	109	1	0	109	1	4	#NULL!	11	2	1	4	1	7	32	8	19	0	0	0	0	0	0	0	0
14	1	2	1	4	5	78.125	60	70	55	67.3913	19	0	20	7	10	11	11	13	11	83	19	2	83	0	#NULL!	5	5	0	1	4	1	1	22	2	12	0	0	1	0	0	1	0	0
18	2	6	2	4	5	46.875	35	75	30	46.7391	18	1	22	20	14	14	20	21	15	126	18	0	126	1	9	#NULL!	18	6	#NULL!	13	#NULL!	#NULL!	#NULL!	19	33	#NULL!	0	0	0	0	0	0	0
13	2	2	1	4	5	100	100	100	100	100	3	0	13	17	15	18	17	12	16	108	3	2	108	1	#NULL!	0	#NULL!	#NULL!	#NULL!	#NULL!	#NULL!	1	13	1	6	0	1	0	0	0	0	0	0
16	2	1	1	#NULL!	4	90.625	70	80	80	81.5217	10	0	11	21	8	17	14	15	11	97	10	0	97	0	#NULL!	2	0	1	0	0	#NULL!	3	7	3	3	0	0	0	0	0	0	0	0
18	2	3	1	2	2	87.5	75	95	80	84.7826	9	0	6	22	14	16	18	13	14	103	9	0	103	0	#NULL!	2	#NULL!	#NULL!	#NULL!	#NULL!	#NULL!	#NULL!	#NULL!	#NULL!	#NULL!	#NULL!	0	0	0	0	0	0	0
13	2	3	3	4	4	87.5	95	100	85	91.3043	4	0	6	8	9	7	6	7	7	50	4	0	50	0	#NULL!	2	2	0	3	5	1	#NULL!	#NULL!	15	5	#NULL!	0	0	0	0	0	0	0
13	1	3	1	5	5	93.75	100	100	100	97.8261	5	0	7	9	16	10	7	8	7	64	5	0	64	0	#NULL!	#NULL!	#NULL!	#NULL!	#NULL!	#NULL!	#NULL!	#NULL!	#NULL!	#NULL!	#NULL!	#NULL!	0	0	0	0	0	0	0
13	1	3	2	5	5	62.5	100	70	80	76.087	13	0	9	24	17	15	21	15	15	116	13	1	116	1	#NULL!	1	#NULL!	0	0	0	#NULL!	#NULL!	#NULL!	#NULL!	#NULL!	#NULL!	0	0	0	1	0	0	0
13	2	5	1	4	5	100	100	100	100	100	1	0	7	17	15	10	7	13	11	80	1	0	80	0	#NULL!	0	0	#NULL!	#NULL!	#NULL!	0	#NULL!	#NULL!	#NULL!	1	#NULL!	0	0	0	0	0	0	0
13	2	6	3	5	#NULL!	90.625	100	100	100	96.7391	9	0	9	12	15	13	10	11	12	82	9	0	82	0	#NULL!	#NULL!	3	#NULL!	3	#NULL!	#NULL!	15	#NULL!	#NULL!	12	#NULL!	1	0	0	0	0	0	0
13	2	3	1	3	4	81.25	65	95	85	81.5217	18	0	9	22	16	12	16	11	14	100	18	1	100	0	#NULL!	0	#NULL!	#NULL!	#NULL!	#NULL!	#NULL!	#NULL!	#NULL!	#NULL!	#NULL!	#NULL!	0	0	0	1	0	0	0
14	2	3	1	4	5	100	100	100	100	100	3	0	9	6	12	12	12	14	9	74	3	0	74	0	#NULL!	1	#NULL!	#NULL!	#NULL!	#NULL!	#NULL!	#NULL!	#NULL!	#NULL!	#NULL!	#NULL!	1	0	0	0	0	0	0
14	2	4	2	4	5	100	100	100	100	100	0	0	9	6	9	6	6	6	6	48	0	0	48	0	#NULL!	4	2	#NULL!	#NULL!	#NULL!	1	#NULL!	#NULL!	5	#NULL!	#NULL!	0	0	0	0	0	0	0
13	2	2	1	5	5	90.625	75	100	90	89.1304	6	0	11	23	13	15	17	14	14	107	6	1	107	1	#NULL!	#NULL!	#NULL!	#NULL!	#NULL!	#NULL!	#NULL!	#NULL!	#NULL!	#NULL!	#NULL!	#NULL!	0	0	0	0	0	0	0
13	1	3	1	#NULL!	5	93.75	95	75	80	86.9565	0	0	7	24	18	18	16	12	15	110	0	0	110	1	#NULL!	#NULL!	#NULL!	#NULL!	#NULL!	#NULL!	#NULL!	#NULL!	#NULL!	#NULL!	#NULL!	#NULL!	1	0	1	0	0	0	0
12	1	1	1	3	5	75	75	80	95	80.4348	8	0	8	24	13	15	17	16	15	108	8	1	108	1	#NULL!	#NULL!	#NULL!	#NULL!	#NULL!	#NULL!	#NULL!	#NULL!	#NULL!	#NULL!	#NULL!	#NULL!	0	0	0	0	0	0	0
13	2	2	2	4	5	71.875	100	85	90	84.7826	11	0	12	12	13	12	12	12	12	85	11	0	85	0	#NULL!	#NULL!	#NULL!	#NULL!	0	#NULL!	#NULL!	#NULL!	#NULL!	#NULL!	#NULL!	#NULL!	0	0	0	0	0	0	0
13	2	3	#NULL!	6	5	81.25	70	90	75	79.3478	23	0	10	21	14	16	16	12	17	106	23	1	106	1	5	3	#NULL!	3	#NULL!	3	0	#NULL!	#NULL!	1	12	#NULL!	0	0	0	0	0	0	0
14	2	2	1	3	5	78.125	55	65	70	68.4783	17	1	19	24	17	16	17	18	15	126	17	0	126	1	#NULL!	2	7	2	1	3	0	#NULL!	#NULL!	#NULL!	#NULL!	#NULL!	1	0	0	0	0	1	0
13	2	3	3	#NULL!	3	78.125	80	100	85	84.7826	9	0	14	24	14	18	17	19	17	123	9	0	123	1	#NULL!	0	#NULL!	#NULL!	#NULL!	#NULL!	#NULL!	#NULL!	#NULL!	#NULL!	#NULL!	#NULL!	1	0	0	0	0	0	0
15	1	2	2	1	5	81.25	80	80	65	77.1739	7	0	14	22	17	20	20	15	17	125	7	1	125	1	#NULL!	1	#NULL!	2	#NULL!	1	#NULL!	#NULL!	#NULL!	#NULL!	#NULL!	#NULL!	0	0	1	0	0	0	0
14	1	1	1	4	5	90.625	75	70	65	77.1739	4	0	10	23	14	16	17	17	12	109	4	0	109	1	#NULL!	#NULL!	#NULL!	#NULL!	#NULL!	#NULL!	#NULL!	#NULL!	#NULL!	#NULL!	#NULL!	#NULL!	0	0	0	1	0	0	0
14	1	#NULL!	3	3	5	90.625	75	75	75	80.4348	13	0	9	21	14	16	17	16	14	107	13	0	107	1	3	#NULL!	#NULL!	3	#NULL!	#NULL!	#NULL!	#NULL!	#NULL!	#NULL!	#NULL!	#NULL!	0	0	0	1	0	0	0
15	2	3	1	4	5	78.125	60	75	65	70.6522	12	0	11	22	15	16	18	13	15	110	12	1	110	1	#NULL!	4	#NULL!	6	#NULL!	#NULL!	#NULL!	#NULL!	#NULL!	#NULL!	#NULL!	#NULL!	0	0	0	0	0	0	0
14	2	2	1	4	5	78.125	60	80	100	79.3478	5	0	14	24	15	16	18	17	15	119	5	1	119	1	#NULL!	2	5	4	#NULL!	#NULL!	2	#NULL!	#NULL!	7	#NULL!	#NULL!	0	0	0	0	0	0	0
14	1	3	2	3	5	90.625	75	45	65	71.7391	23	1	15	24	12	18	17	19	15	120	23	1	120	1	0	#NULL!	#NULL!	#NULL!	#NULL!	#NULL!	0	#NULL!	#NULL!	#NULL!	#NULL!	#NULL!	0	0	1	0	0	1	0
13	1	1	1	#NULL!	5	93.75	95	100	90	94.5652	1	0	12	22	15	18	20	15	17	119	1	0	119	1	6	#NULL!	#NULL!	#NULL!	8	#NULL!	#NULL!	#NULL!	#NULL!	24	21	#NULL!	0	0	0	1	0	0	0
13	1	1	1	3	5	62.5	60	45	65	58.6957	16	0	11	20	13	13	16	15	18	106	16	0	106	1	#NULL!	3	1	#NULL!	0	#NULL!	#NULL!	9	#NULL!	10	8	#NULL!	1	0	0	0	0	0	0
14	1	2	1	4	5	81.25	75	75	65	75	12	0	11	20	12	15	16	9	12	95	12	1	95	0	#NULL!	7	#NULL!	#NULL!	#NULL!	17	#NULL!	#NULL!	#NULL!	#NULL!	#NULL!	#NULL!	0	0	0	0	0	0	0
13	1	3	1	4	#NULL!	75	75	60	60	68.4783	22	0	11	21	19	15	19	18	19	122	22	3	122	1	#NULL!	5	#NULL!	#NULL!	#NULL!	#NULL!	#NULL!	#NULL!	#NULL!	#NULL!	#NULL!	#NULL!	0	0	0	1	0	0	0
13	1	5	3	3	#NULL!	100	100	100	100	100	0	0	6	6	9	6	6	6	6	45	0	0	45	0	#NULL!	7	#NULL!	#NULL!	#NULL!	#NULL!	#NULL!	#NULL!	#NULL!	#NULL!	#NULL!	#NULL!	0	0	0	0	0	0	0
13	1	4	1	4	#NULL!	100	100	100	100	100	0	0	6	6	9	6	6	6	6	45	0	0	45	0	#NULL!	0	#NULL!	1	2	#NULL!	#NULL!	#NULL!	#NULL!	#NULL!	#NULL!	#NULL!	0	0	0	0	0	0	0
13	1	5	1	4	5	100	100	100	100	100	0	0	6	6	9	6	6	6	6	45	0	0	45	0	#NULL!	0	0	#NULL!	#NULL!	#NULL!	0	#NULL!	#NULL!	3	0	#NULL!	0	0	0	0	0	0	0
13	1	5	2	2	2	100	100	100	100	100	0	0	6	6	9	6	6	6	6	45	0	0	45	0	#NULL!	2	#NULL!	0	2	0	#NULL!	#NULL!	#NULL!	#NULL!	#NULL!	#NULL!	0	0	0	0	0	0	0
14	2	5	1	3	5	78.125	80	100	80	83.6957	8	0	10	24	16	15	19	14	15	113	8	2	113	1	#NULL!	1	#NULL!	#NULL!	#NULL!	#NULL!	#NULL!	#NULL!	#NULL!	#NULL!	#NULL!	#NULL!	0	0	0	0	0	0	0
13	2	4	2	4	#NULL!	96.875	100	100	70	92.3913	3	0	7	23	12	15	19	13	15	104	3	0	104	0	#NULL!	#NULL!	#NULL!	#NULL!	#NULL!	#NULL!	#NULL!	#NULL!	#NULL!	#NULL!	#NULL!	#NULL!	0	0	0	0	0	0	0
13	2	2	1	4	5	81.25	45	65	90	71.7391	15	0	13	6	14	13	10	11	14	81	15	0	81	0	#NULL!	1	#NULL!	#NULL!	#NULL!	#NULL!	#NULL!	#NULL!	#NULL!	#NULL!	#NULL!	#NULL!	0	0	0	0	1	0	0
13	2	2	2	4	5	75	70	100	75	79.3478	11	0	20	6	18	15	15	16	15	105	11	0	105	1	0	0	#NULL!	0	0	0	0	#NULL!	1	0	1	0	0	0	0	0	0	0	0
15	2	3	2	#NULL!	5	71.875	75	95	85	80.4348	11	0	9	7	11	8	9	11	6	61	11	0	61	0	#NULL!	5	6	3	#NULL!	5	0	#NULL!	#NULL!	#NULL!	#NULL!	#NULL!	0	0	0	0	0	0	0
15	2	2	2	#NULL!	3	71.875	90	80	70	77.1739	22	0	14	9	15	15	9	17	15	94	22	1	94	0	#NULL!	#NULL!	#NULL!	1	1	2	#NULL!	#NULL!	#NULL!	#NULL!	#NULL!	#NULL!	1	0	0	0	0	0	0
15	2	2	2	4	5	81.25	85	85	85	83.6957	2	0	22	12	14	14	17	19	16	114	2	0	114	1	#NULL!	#NULL!	#NULL!	2	0	1	#NULL!	#NULL!	#NULL!	#NULL!	#NULL!	#NULL!	0	0	0	1	0	0	0
13	2	3	2	2	5	78.125	70	90	75	78.2609	31	0	21	7	10	9	17	12	13	89	31	0	89	0	#NULL!	#NULL!	#NULL!	#NULL!	#NULL!	#NULL!	#NULL!	#NULL!	#NULL!	#NULL!	#NULL!	#NULL!	0	0	0	1	1	0	0
12	2	3	1	3	5	90.625	75	100	90	89.1304	0	0	13	21	11	18	18	10	15	106	0	0	106	1	#NULL!	#NULL!	3	1	1	4	1	#NULL!	16	4	5	0	1	0	0	0	0	0	0
13	2	3	2	3	5	93.75	70	100	90	89.1304	1	0	16	6	12	9	12	15	15	85	1	1	85	0	0	#NULL!	1	5	0	5	1	#NULL!	#NULL!	#NULL!	2	#NULL!	1	0	0	0	0	0	0
13	2	4	2	4	5	84.375	60	85	75	77.1739	16	0	14	6	14	14	14	8	11	81	16	1	81	0	0	#NULL!	1	3	0	3	1	#NULL!	11	6	3	0	0	0	0	0	0	0	0
13	2	3	1	#NULL!	5	65.625	85	95	95	82.6087	25	0	17	7	17	15	13	19	16	104	25	1	104	0	0	#NULL!	4	0	1	1	1	#NULL!	13	4	7	0	0	0	1	0	0	0	0
14	1	3	1	3	5	78.125	90	100	90	88.0435	22	0	14	24	12	15	21	13	15	114	22	0	114	1	#NULL!	#NULL!	5	1	0	6	0	#NULL!	33	#NULL!	14	0	0	0	1	0	0	0	0
14	1	3	3	3	5	81.25	80	90	95	85.8696	9	0	15	19	18	19	19	19	15	124	9	0	124	1	0	0	#NULL!	#NULL!	0	2	#NULL!	#NULL!	#NULL!	#NULL!	#NULL!	#NULL!	0	0	0	1	0	0	0
14	2	2	2	3	2	84.375	70	90	65	78.2609	7	0	19	8	15	12	13	14	15	96	7	1	96	0	0	#NULL!	1	2	0	3	1	#NULL!	#NULL!	#NULL!	#NULL!	#NULL!	0	0	0	0	0	0	0
13	1	4	2	1	5	78.125	75	85	75	78.2609	23	0	17	9	13	12	13	12	11	87	23	2	87	0	#NULL!	2	#NULL!	2	#NULL!	5	#NULL!	#NULL!	#NULL!	#NULL!	#NULL!	#NULL!	0	0	0	1	0	1	0
12	2	3	2	3	2	81.25	90	85	90	85.8696	3	0	8	21	13	15	18	14	15	104	3	0	104	0	#NULL!	#NULL!	3	1	1	4	1	#NULL!	#NULL!	#NULL!	#NULL!	#NULL!	1	0	0	0	0	0	0
13	2	3	1	4	5	81.25	80	95	100	88.0435	6	0	14	8	10	14	14	12	15	87	6	0	87	0	#NULL!	0	#NULL!	1	#NULL!	#NULL!	#NULL!	#NULL!	#NULL!	#NULL!	#NULL!	#NULL!	1	0	0	0	0	0	0
13	1	3	2	3	5	93.75	100	100	95	96.7391	4	0	23	24	19	19	23	23	23	154	4	1	154	1	0	0	#NULL!	1	0	3	0	#NULL!	11	4	0	0	0	0	0	0	0	0	0
13	1	6	5	5	5	100	20	100	40	69.5652	0	0	6	12	15	15	12	9	9	78	0	2	78	0	#NULL!	#NULL!	#NULL!	#NULL!	#NULL!	#NULL!	#NULL!	#NULL!	#NULL!	#NULL!	#NULL!	#NULL!	0	0	0	0	0	0	0
14	1	3	3	4	5	84.375	75	55	80	75	6	0	17	23	17	19	20	17	14	127	6	0	127	1	#NULL!	3	5	#NULL!	#NULL!	#NULL!	#NULL!	#NULL!	#NULL!	#NULL!	9	#NULL!	0	0	1	0	0	0	0
14	1	2	1	3	5	93.75	65	75	75	79.3478	21	0	17	10	12	18	9	9	12	87	21	0	87	0	0	0	#NULL!	2	#NULL!	#NULL!	0	#NULL!	7	2	1	0	0	0	1	1	1	0	0
17	2	3	1	3	#NULL!	90.625	60	90	75	80.4348	4	0	17	8	16	15	12	15	17	100	4	2	100	0	#NULL!	#NULL!	#NULL!	#NULL!	#NULL!	#NULL!	#NULL!	#NULL!	#NULL!	#NULL!	#NULL!	#NULL!	0	0	0	0	0	0	0
17	2	3	1	3	5	87.5	70	70	80	78.2609	6	0	20	11	20	17	13	17	16	114	6	0	114	1	#NULL!	4	10	4	9	9	#NULL!	9	#NULL!	11	22	#NULL!	0	0	0	0	0	0	0
17	2	2	1	3	3	78.125	65	90	85	79.3478	12	0	18	8	14	15	14	14	16	99	12	0	99	0	#NULL!	#NULL!	3	1	0	1	1	#NULL!	14	5	5	0	0	0	0	0	1	0	0
18	2	5	4	5	5	65.625	65	95	80	75	40	0	17	10	17	11	13	11	16	95	40	1	95	0	3	8	#NULL!	2	#NULL!	8	2	#NULL!	31	4	21	0	0	0	0	0	0	0	0
15	1	2	1	2	3	87.5	95	100	80	90.2174	9	0	13	12	15	13	11	11	12	87	9	0	87	0	#NULL!	#NULL!	#NULL!	6	7	11	#NULL!	24	#NULL!	32	24	#NULL!	0	0	0	0	0	0	0
15	1	3	1	3	5	75	55	95	50	69.5652	19	0	14	11	14	8	14	12	13	86	19	1	86	0	#NULL!	#NULL!	#NULL!	#NULL!	#NULL!	#NULL!	#NULL!	#NULL!	#NULL!	#NULL!	#NULL!	#NULL!	0	0	0	0	0	0	0
15	1	3	3	3	#NULL!	84.375	100	85	85	88.0435	0	0	20	8	15	11	12	16	12	94	0	3	94	0	#NULL!	#NULL!	#NULL!	#NULL!	#NULL!	#NULL!	#NULL!	#NULL!	#NULL!	#NULL!	#NULL!	#NULL!	0	0	0	0	0	0	0
17	1	3	2	2	2	84.375	80	90	75	82.6087	10	0	12	14	17	15	12	15	16	101	10	1	101	0	#NULL!	#NULL!	#NULL!	#NULL!	#NULL!	#NULL!	#NULL!	#NULL!	#NULL!	#NULL!	#NULL!	#NULL!	0	0	0	0	0	0	0
17	1	3	3	5	5	90.625	55	70	55	70.6522	20	0	16	8	15	12	14	14	17	96	20	3	96	0	#NULL!	#NULL!	#NULL!	#NULL!	#NULL!	#NULL!	#NULL!	#NULL!	#NULL!	#NULL!	#NULL!	#NULL!	0	0	0	0	0	0	0
16	1	3	3	4	5	93.75	80	90	75	85.8696	19	0	17	9	14	13	12	13	15	93	19	0	93	0	#NULL!	#NULL!	#NULL!	#NULL!	#NULL!	#NULL!	#NULL!	#NULL!	#NULL!	#NULL!	#NULL!	#NULL!	0	0	0	0	0	0	0
17	1	3	2	4	5	75	65	95	80	78.2609	9	0	17	6	15	13	14	15	13	93	9	2	93	0	#NULL!	#NULL!	#NULL!	#NULL!	#NULL!	#NULL!	#NULL!	#NULL!	#NULL!	#NULL!	#NULL!	#NULL!	0	0	0	0	0	0	0
17	1	3	1	3	5	93.75	100	85	85	91.3043	10	1	15	13	15	14	8	13	11	89	10	0	89	0	#NULL!	#NULL!	#NULL!	#NULL!	#NULL!	#NULL!	#NULL!	#NULL!	#NULL!	#NULL!	#NULL!	#NULL!	0	0	1	0	0	0	0
17	1	2	3	4	5	75	55	60	75	67.3913	13	0	15	8	12	10	12	9	13	79	13	2	79	0	#NULL!	#NULL!	#NULL!	#NULL!	#NULL!	#NULL!	#NULL!	#NULL!	#NULL!	#NULL!	#NULL!	#NULL!	0	1	0	0	0	0	0
17	1	1	1	3	4	90.625	90	85	80	86.9565	3	0	18	9	15	13	12	17	14	98	3	1	98	0	#NULL!	#NULL!	#NULL!	#NULL!	#NULL!	#NULL!	#NULL!	#NULL!	#NULL!	#NULL!	#NULL!	#NULL!	0	0	0	0	0	0	0
16	2	3	2	5	5	62.5	40	60	80	60.8696	23	0	11	7	14	11	16	10	12	81	23	1	81	0	#NULL!	#NULL!	#NULL!	#NULL!	#NULL!	#NULL!	#NULL!	#NULL!	#NULL!	#NULL!	#NULL!	#NULL!	0	0	0	0	0	0	0
17	2	3	3	4	5	62.5	60	70	55	61.9565	19	0	15	8	13	10	17	9	11	83	19	3	83	0	#NULL!	#NULL!	#NULL!	#NULL!	#NULL!	#NULL!	#NULL!	#NULL!	#NULL!	#NULL!	#NULL!	#NULL!	0	0	1	0	1	0	0
17	2	2	1	4	5	96.875	85	90	85	90.2174	7	0	21	6	17	11	9	18	14	96	7	1	96	0	#NULL!	#NULL!	#NULL!	#NULL!	#NULL!	#NULL!	#NULL!	#NULL!	#NULL!	#NULL!	#NULL!	#NULL!	1	0	0	0	0	0	0
17	2	2	1	3	5	84.375	70	85	80	80.4348	19	0	12	8	13	13	13	9	17	85	19	1	85	0	#NULL!	#NULL!	#NULL!	#NULL!	#NULL!	#NULL!	#NULL!	#NULL!	#NULL!	#NULL!	#NULL!	#NULL!	0	0	0	0	0	0	0
16	2	2	2	3	5	68.75	80	85	70	75	10	0	15	11	18	20	19	15	20	118	10	2	118	1	#NULL!	#NULL!	#NULL!	#NULL!	#NULL!	#NULL!	#NULL!	#NULL!	#NULL!	#NULL!	#NULL!	#NULL!	0	0	0	0	0	0	0
17	2	2	1	4	5	90.625	60	95	70	80.4348	5	0	10	9	12	10	14	10	12	77	5	1	77	0	#NULL!	#NULL!	#NULL!	#NULL!	#NULL!	#NULL!	#NULL!	#NULL!	#NULL!	#NULL!	#NULL!	#NULL!	0	0	0	0	0	0	0
17	2	3	2	4	5	81.25	55	70	70	70.6522	16	1	16	14	8	11	16	18	12	95	16	3	95	0	#NULL!	#NULL!	#NULL!	#NULL!	#NULL!	#NULL!	#NULL!	#NULL!	#NULL!	#NULL!	#NULL!	#NULL!	1	1	0	1	1	0	0
16	2	3	3	4	4	87.5	55	100	70	79.3478	15	0	14	9	17	15	18	17	16	106	15	2	106	1	#NULL!	#NULL!	#NULL!	#NULL!	#NULL!	#NULL!	#NULL!	#NULL!	#NULL!	#NULL!	#NULL!	#NULL!	0	0	1	1	0	0	0
17	2	4	3	4	5	78.125	70	75	70	73.913	20	0	18	9	16	13	11	13	14	94	20	1	94	0	#NULL!	#NULL!	#NULL!	#NULL!	#NULL!	#NULL!	#NULL!	#NULL!	#NULL!	#NULL!	#NULL!	#NULL!	0	0	0	0	1	0	1
17	2	2	1	4	4	71.875	70	100	80	79.3478	25	0	14	7	14	13	13	13	16	90	25	1	90	0	#NULL!	#NULL!	#NULL!	#NULL!	#NULL!	#NULL!	#NULL!	#NULL!	#NULL!	#NULL!	#NULL!	#NULL!	0	0	0	0	0	0	0
18	2	2	2	4	5	100	100	100	90	97.8261	1	0	18	21	13	18	21	19	19	129	1	0	129	1	#NULL!	#NULL!	#NULL!	#NULL!	#NULL!	#NULL!	#NULL!	#NULL!	#NULL!	#NULL!	#NULL!	#NULL!	0	0	0	0	0	0	0
18	1	3	2	5	5	87.5	55	65	60	69.5652	19	1	20	10	13	15	16	17	13	104	19	1	104	0	#NULL!	#NULL!	#NULL!	#NULL!	#NULL!	#NULL!	#NULL!	#NULL!	#NULL!	#NULL!	#NULL!	#NULL!	0	0	1	0	0	1	0
18	2	3	2	4	5	100	100	100	90	97.8261	1	0	18	21	13	18	21	19	19	129	1	0	129	1	#NULL!	#NULL!	#NULL!	#NULL!	#NULL!	#NULL!	#NULL!	#NULL!	#NULL!	#NULL!	#NULL!	#NULL!	0	0	0	0	0	0	0
18	2	3	3	3	5	93.75	80	95	70	85.8696	4	0	22	10	16	15	16	15	14	108	4	0	108	1	#NULL!	#NULL!	#NULL!	#NULL!	#NULL!	#NULL!	#NULL!	#NULL!	#NULL!	#NULL!	#NULL!	#NULL!	0	0	0	0	0	0	0
18	2	3	2	4	5	84.375	60	90	60	75	25	0	19	13	15	16	17	12	14	106	25	0	106	1	#NULL!	#NULL!	#NULL!	#NULL!	#NULL!	#NULL!	#NULL!	#NULL!	#NULL!	#NULL!	#NULL!	#NULL!	0	0	0	0	0	0	0
18	2	2	2	#NULL!	5	100	70	100	90	91.3043	1	0	19	9	17	15	15	17	15	107	1	0	107	1	#NULL!	#NULL!	#NULL!	#NULL!	#NULL!	#NULL!	#NULL!	#NULL!	#NULL!	#NULL!	#NULL!	#NULL!	0	0	0	0	0	0	0
15	2	4	3	4	5	62.5	65	95	90	76.087	9	0	12	23	19	14	17	18	17	120	9	2	120	1	#NULL!	#NULL!	#NULL!	#NULL!	#NULL!	#NULL!	#NULL!	#NULL!	#NULL!	#NULL!	#NULL!	#NULL!	0	0	0	0	0	0	0
15	1	5	1	4	5	100	100	100	100	100	5	0	11	15	14	18	13	12	12	95	5	0	95	0	#NULL!	#NULL!	#NULL!	#NULL!	#NULL!	#NULL!	#NULL!	#NULL!	#NULL!	#NULL!	#NULL!	#NULL!	0	0	0	0	0	0	0
15	1	4	1	5	5	81.25	100	100	100	93.4783	9	0	12	9	14	13	9	12	13	82	9	0	82	0	#NULL!	#NULL!	#NULL!	#NULL!	#NULL!	#NULL!	#NULL!	#NULL!	#NULL!	#NULL!	#NULL!	#NULL!	0	0	0	0	0	0	0
15	1	4	1	3	5	100	100	100	100	100	0	0	8	12	13	12	12	6	12	75	0	0	75	0	#NULL!	#NULL!	#NULL!	#NULL!	#NULL!	#NULL!	#NULL!	#NULL!	#NULL!	#NULL!	#NULL!	#NULL!	0	0	0	0	0	0	0
15	2	5	1	3	5	93.75	100	100	100	97.8261	3	0	12	18	15	11	11	17	13	97	3	0	97	0	#NULL!	#NULL!	#NULL!	#NULL!	#NULL!	#NULL!	#NULL!	#NULL!	#NULL!	#NULL!	#NULL!	#NULL!	0	0	0	0	0	0	0
15	2	4	1	4	#NULL!	100	100	100	100	100	0	0	8	18	15	15	12	14	12	94	0	0	94	0	#NULL!	#NULL!	#NULL!	#NULL!	#NULL!	#NULL!	#NULL!	#NULL!	#NULL!	#NULL!	#NULL!	#NULL!	0	0	0	0	0	0	0
14	2	4	1	4	#NULL!	90.625	100	100	100	96.7391	1	0	7	15	14	15	14	14	12	91	1	0	91	0	#NULL!	#NULL!	#NULL!	#NULL!	#NULL!	#NULL!	#NULL!	#NULL!	#NULL!	#NULL!	#NULL!	#NULL!	0	0	0	0	0	0	0
15	1	4	1	4	5	93.75	100	100	100	97.8261	7	0	9	16	15	12	14	12	12	90	7	0	90	0	#NULL!	#NULL!	#NULL!	#NULL!	#NULL!	#NULL!	#NULL!	#NULL!	#NULL!	#NULL!	#NULL!	#NULL!	0	0	0	0	0	0	0
15	1	5	1	2	#NULL!	75	100	100	100	91.3043	17	0	14	15	15	12	11	15	16	98	17	0	98	0	#NULL!	#NULL!	#NULL!	#NULL!	#NULL!	#NULL!	#NULL!	#NULL!	#NULL!	#NULL!	#NULL!	#NULL!	0	0	0	0	0	0	0
15	1	3	1	2	#NULL!	62.5	100	100	100	86.9565	24	0	13	16	11	14	12	11	13	90	24	0	90	0	#NULL!	#NULL!	#NULL!	#NULL!	#NULL!	#NULL!	#NULL!	#NULL!	#NULL!	#NULL!	#NULL!	#NULL!	0	0	0	0	0	0	0
15	2	4	1	5	5	100	100	100	100	100	5	0	11	15	12	14	13	15	11	91	5	0	91	0	#NULL!	#NULL!	#NULL!	#NULL!	#NULL!	#NULL!	#NULL!	#NULL!	#NULL!	#NULL!	#NULL!	#NULL!	0	0	0	0	0	0	0
15	2	4	1	2	5	100	100	100	100	100	2	0	12	18	12	15	15	17	10	99	2	0	99	0	#NULL!	#NULL!	#NULL!	#NULL!	#NULL!	#NULL!	#NULL!	#NULL!	#NULL!	#NULL!	#NULL!	#NULL!	0	0	0	0	0	0	0
15	2	5	1	4	5	100	100	100	100	100	4	0	10	15	16	11	14	10	11	87	4	0	87	0	#NULL!	#NULL!	#NULL!	#NULL!	#NULL!	#NULL!	#NULL!	#NULL!	#NULL!	#NULL!	#NULL!	#NULL!	0	0	0	0	0	0	0
15	2	4	1	4	4	90.625	100	100	100	96.7391	1	0	9	15	12	12	10	12	10	80	1	0	80	0	#NULL!	#NULL!	#NULL!	#NULL!	#NULL!	#NULL!	#NULL!	#NULL!	#NULL!	#NULL!	#NULL!	#NULL!	0	0	0	0	0	0	0
15	1	4	1	4	5	87.5	100	100	100	95.6522	4	0	13	17	13	14	13	9	8	87	4	0	87	0	#NULL!	#NULL!	#NULL!	#NULL!	#NULL!	#NULL!	#NULL!	#NULL!	#NULL!	#NULL!	#NULL!	#NULL!	0	0	0	0	0	0	0
15	1	4	2	4	5	96.875	100	100	100	98.913	5	0	8	18	16	12	7	10	9	80	5	0	80	0	#NULL!	#NULL!	#NULL!	#NULL!	#NULL!	#NULL!	#NULL!	#NULL!	#NULL!	#NULL!	#NULL!	#NULL!	0	0	0	0	0	0	0
15	1	5	3	2	#NULL!	96.875	100	100	100	98.913	4	0	8	18	16	12	8	10	9	81	4	0	81	0	#NULL!	#NULL!	#NULL!	#NULL!	#NULL!	#NULL!	#NULL!	#NULL!	#NULL!	#NULL!	#NULL!	#NULL!	0	0	0	0	0	0	0
15	1	4	1	5	5	93.75	100	100	100	97.8261	3	0	9	18	13	12	15	12	12	91	3	0	91	0	#NULL!	#NULL!	#NULL!	#NULL!	#NULL!	#NULL!	#NULL!	#NULL!	#NULL!	#NULL!	#NULL!	#NULL!	0	0	0	0	0	0	0
15	1	4	2	3	#NULL!	84.375	100	100	100	94.5652	10	0	9	12	11	13	12	14	14	85	10	0	85	0	#NULL!	#NULL!	#NULL!	#NULL!	#NULL!	#NULL!	#NULL!	#NULL!	#NULL!	#NULL!	#NULL!	#NULL!	0	0	0	0	0	0	0
15	1	5	2	5	#NULL!	100	100	100	100	100	0	0	10	14	15	13	15	12	16	95	0	0	95	0	#NULL!	#NULL!	#NULL!	#NULL!	#NULL!	#NULL!	#NULL!	#NULL!	#NULL!	#NULL!	#NULL!	#NULL!	0	0	0	0	0	0	0
15	1	5	1	4	5	93.75	100	100	100	97.8261	7	0	12	16	16	15	13	10	15	97	7	0	97	0	#NULL!	#NULL!	#NULL!	#NULL!	#NULL!	#NULL!	#NULL!	#NULL!	#NULL!	#NULL!	#NULL!	#NULL!	0	0	0	0	0	0	0
15	1	4	1	4	5	100	100	100	100	100	1	0	7	18	13	13	18	13	12	94	1	0	94	0	#NULL!	#NULL!	#NULL!	#NULL!	#NULL!	#NULL!	#NULL!	#NULL!	#NULL!	#NULL!	#NULL!	#NULL!	0	0	0	0	0	0	0
15	1	5	1	4	5	96.875	100	100	100	98.913	18	0	12	16	14	16	14	12	12	96	18	0	96	0	#NULL!	#NULL!	#NULL!	#NULL!	#NULL!	#NULL!	#NULL!	#NULL!	#NULL!	#NULL!	#NULL!	#NULL!	0	0	0	0	0	0	0
15	1	5	3	3	5	100	100	100	100	100	7	0	11	18	12	13	15	10	12	91	7	0	91	0	#NULL!	#NULL!	#NULL!	#NULL!	#NULL!	#NULL!	#NULL!	#NULL!	#NULL!	#NULL!	#NULL!	#NULL!	0	0	0	0	0	0	0
15	1	5	2	4	5	84.375	100	100	100	94.5652	8	0	8	17	14	14	12	13	14	92	8	0	92	0	#NULL!	#NULL!	#NULL!	#NULL!	#NULL!	#NULL!	#NULL!	#NULL!	#NULL!	#NULL!	#NULL!	#NULL!	0	0	0	0	0	0	0
15	1	6	2	4	4	100	100	100	100	100	4	0	9	14	17	14	13	12	13	92	4	0	92	0	#NULL!	#NULL!	#NULL!	#NULL!	#NULL!	#NULL!	#NULL!	#NULL!	#NULL!	#NULL!	#NULL!	#NULL!	0	0	0	0	0	0	0
15	2	4	2	5	#NULL!	84.375	100	100	100	94.5652	8	0	8	18	12	12	14	13	12	89	8	0	89	0	#NULL!	#NULL!	#NULL!	#NULL!	#NULL!	#NULL!	#NULL!	#NULL!	#NULL!	#NULL!	#NULL!	#NULL!	0	0	0	0	0	0	0
14	2	4	1	4	5	93.75	100	100	100	97.8261	8	0	8	18	15	12	10	16	14	93	8	0	93	0	#NULL!	#NULL!	#NULL!	#NULL!	#NULL!	#NULL!	#NULL!	#NULL!	#NULL!	#NULL!	#NULL!	#NULL!	0	0	0	0	0	0	0
15	2	4	2	4	5	84.375	100	100	85	91.3043	7	0	10	18	14	13	16	12	12	95	7	0	95	0	#NULL!	#NULL!	#NULL!	#NULL!	#NULL!	#NULL!	#NULL!	#NULL!	#NULL!	#NULL!	#NULL!	#NULL!	0	0	0	0	0	0	0
15	2	4	2	4	#NULL!	96.875	100	100	70	92.3913	7	0	10	17	15	13	13	16	12	96	7	0	96	0	#NULL!	#NULL!	#NULL!	#NULL!	#NULL!	#NULL!	#NULL!	#NULL!	#NULL!	#NULL!	#NULL!	#NULL!	0	0	0	0	0	0	0
15	2	5	1	4	5	96.875	100	100	100	98.913	7	0	9	17	15	13	13	16	12	95	7	0	95	0	#NULL!	#NULL!	#NULL!	#NULL!	#NULL!	#NULL!	#NULL!	#NULL!	#NULL!	#NULL!	#NULL!	#NULL!	0	0	0	0	0	0	0
15	2	4	2	4	5	87.5	100	100	100	95.6522	3	0	10	17	13	13	17	12	11	93	3	0	93	0	#NULL!	#NULL!	#NULL!	#NULL!	#NULL!	#NULL!	#NULL!	#NULL!	#NULL!	#NULL!	#NULL!	#NULL!	0	0	0	0	0	0	0
16	2	3	3	2	5	93.75	45	95	70	78.2609	4	0	6	21	14	16	16	16	9	98	4	1	98	0	#NULL!	#NULL!	#NULL!	#NULL!	#NULL!	#NULL!	#NULL!	#NULL!	#NULL!	#NULL!	#NULL!	#NULL!	0	0	0	0	0	0	0
15	2	3	3	4	5	100	85	90	95	93.4783	6	0	21	8	17	11	13	16	15	101	6	2	101	0	#NULL!	#NULL!	#NULL!	#NULL!	#NULL!	#NULL!	#NULL!	#NULL!	#NULL!	#NULL!	#NULL!	#NULL!	0	0	0	0	0	0	0
15	2	3	3	2	5	75	55	75	65	68.4783	14	0	16	8	16	15	12	12	16	95	14	0	95	0	#NULL!	#NULL!	#NULL!	#NULL!	#NULL!	#NULL!	#NULL!	#NULL!	#NULL!	#NULL!	#NULL!	#NULL!	0	0	0	0	0	0	0
15	1	2	2	4	4	65.625	80	90	85	78.2609	3	0	8	6	9	6	6	6	6	47	3	0	47	0	#NULL!	#NULL!	#NULL!	#NULL!	#NULL!	#NULL!	#NULL!	#NULL!	#NULL!	#NULL!	#NULL!	#NULL!	0	0	0	0	0	0	0
14	1	3	3	5	4	78.125	60	75	35	64.1304	22	0	17	7	11	12	12	12	12	83	22	0	83	0	#NULL!	#NULL!	#NULL!	#NULL!	#NULL!	#NULL!	#NULL!	#NULL!	#NULL!	#NULL!	#NULL!	#NULL!	0	0	0	0	1	1	0
15	2	2	1	2	5	96.875	70	80	80	83.6957	11	0	13	6	12	12	10	15	15	83	11	0	83	0	#NULL!	#NULL!	#NULL!	#NULL!	#NULL!	#NULL!	#NULL!	#NULL!	#NULL!	#NULL!	#NULL!	#NULL!	0	0	0	1	1	0	0
